# Supplementary material for: Response of Yields, Soil Physiochemical Characteristics, and the Rhizosphere Microbiome to the Occurrence of Root Rot Caused by Fusarium solani in Ligusticum chuanxiong Hort
Source: Microorganisms. 2024 Nov 18;12(11):2350. doi: 10.3390/microorganisms12112350 (PMC11596405; doi:10.3390/microorganisms12112350)
Supplement: Supplementary file 1 [file microorganisms-12-02350-s001.zip › Supplementary Tables.xlsx]

## Sheet: Table S1
Table S1. Number of reads remaining before and after QC processes
Microbiome	Sample Name	Raw PE(#)	Raw Tags(#)	Clean Tags(#)	Effective Tags(#)	Base(nt)	AvgLen(nt)	Q20	Q30	GC%	Effective%
bacteria	Healthy1	66611	65690	64708	49632	20904980	421	98.03	93.96	55.71	74.51
	Healthy2	60179	59486	58657	44390	18632174	420	97.9	93.61	55.9	73.76
	Healthy3	86595	85544	84235	66682	28339214	425	98.01	93.88	52.53	77
	Healthy4	78135	76837	75715	60128	25610272	426	97.96	93.66	52.14	76.95
	Healthy5	80762	80607	79485	61221	26126980	427	97.77	93.34	51.7	75.8
	Healthy6	57627	55921	55245	42314	17752532	420	98.21	94.21	55.17	73.43
	Diseased1	63853	63679	62967	47829	20108233	420	98.08	94.04	55.62	74.9
	Diseased2	65165	64471	63606	47973	20148475	420	98.02	93.93	55.55	73.62
	Diseased3	70899	69840	68912	51909	21828331	421	98.04	93.98	55.86	73.22
	Diseased4	69160	68300	67455	53664	22600414	421	98.1	94.14	55.6	77.59
	Diseased5	64256	63431	62619	47541	20004737	421	98.05	93.97	55.48	73.99
	Diseased6	70381	69862	69105	53898	22707640	421	97.98	93.8	55.12	76.58
fungi	Healthy1	79046	78747	78087	62874	14494177	231	98.61	96.27	49.33	79.54
	Healthy2	82442	81143	80465	61830	13963902	226	98.64	96.49	49.59	75
	Healthy3	81212	79278	78517	62318	13561368	218	98.84	97.06	48.35	76.73
	Healthy4	87814	85643	84765	65517	14638999	223	98.72	96.69	48.18	74.61
	Healthy5	84011	81379	79914	63963	14842566	232	98.26	95.6	49.2	76.14
	Healthy6	83888	81686	80585	63257	14259406	225	98.38	96.12	46.75	75.41
	Diseased1	80772	80206	79419	63711	13660228	214	98.36	96.3	47.89	78.88
	Diseased2	90873	89868	89167	69905	15650198	224	98.68	96.61	47.68	76.93
	Diseased3	81556	80166	79166	62478	14007036	224	98.76	96.7	48.07	76.61
	Diseased4	86940	86624	85777	67559	15007702	222	98.68	96.7	47.14	77.71
	Diseased5	83700	82330	81356	65253	14464664	222	98.64	96.48	47.88	77.96
	Diseased6	86321	85319	84724	65121	14297873	220	98.91	97.11	46.2	75.44

## Sheet: Table S2
Table S2. Diversity and richness of the Ligusticum chuanxiong rhizosphere soil microbial communities at the genus level between the healthy and diseased plants
Microbiome	Sample Name	Observed_species	Shannon	Simpson	Chao1	ACE	PD_whole_tree
bacteria	Healthy1	3099	3512.65	3609.98	9.3996	0.987228	244.63
	Healthy2	3117	3467.12	3504.22	9.56045	0.990103	246.208
	Healthy3	2445	3334.3	3407.77	5.24155	0.735663	195.103
	Healthy4	2125	2871.8	2948.47	4.45954	0.66706	175.516
	Healthy5	1801	2472.61	2579.37	3.67566	0.589478	161.544
	Healthy6	2684	2748.08	2854.42	9.27702	0.991302	228.245
	Diseased1	3419	3784.26	3830.47	9.83052	0.990714	267.097
	Diseased2	3476	3847.72	3947.74	9.32931	0.977831	275.806
	Diseased3	3478	3925.42	4031.91	9.70723	0.989007	262.683
	Diseased4	3307	3799.84	3894.54	9.40396	0.983949	263.687
	Diseased5	3235	3625.44	3676.09	9.43805	0.983755	262.889
	Diseased6	3243	3716.79	3804.82	8.85839	0.96255	264.257
fungi	Healthy1	1075	6.22267	0.957365	1173.51	1215.14	381.094
	Healthy2	1052	6.0484	0.95196	1078.65	1124.11	375.101
	Healthy3	938	5.67062	0.941127	1041.09	1050.94	324.071
	Healthy4	1114	6.30715	0.957484	1272.15	1294.25	399.956
	Healthy5	1020	6.10933	0.959443	1125.92	1155.55	373.045
	Healthy6	1189	6.5377	0.966133	1317.41	1340.65	463.877
	Diseased1	1083	6.08184	0.949162	1169.4	1180.69	417.985
	Diseased2	1205	6.66237	0.973249	1354.18	1359.6	443.362
	Diseased3	1229	6.49866	0.963785	1360.02	1361.68	466.663
	Diseased4	1202	6.58858	0.967193	1319.01	1330.08	466.717
	Diseased5	1177	6.26482	0.952466	1291.61	1299.32	461.247
	Diseased6	1290	6.37273	0.948359	1415.65	1411.45	502.176

## Sheet: Table S3
Table S3. Relativate abundance of bacteria at phylum level based on gene prediction of co-assembled contigs (%)
Phylum	Healthy_1	Healthy_2	Healthy_3	Healthy_4	Healthy_5	Healthy_6	Diseased_1	Diseased_2	Diseased_3	Diseased_4	Diseased_5	Diseased_6
Unclassified	6.23474	6.42842	2.41431	1.85981	1.36899	5.81556	6.0278	5.6378	6.33556	6.56638	6.05434	5.74127
Firmicutes	11.7425	11.196	55.3115	61.5356	67.8712	26.101	10.6229	16.3005	11.4083	14.3134	14.9713	22.6361
Proteobacteria	26.0267	25.2494	22.1798	20.8187	18.9297	20.2165	23.9706	19.5161	24.7373	23.9467	25.9418	20.3571
unidentified_Bacteria	13.3397	15.1385	5.29555	4.22371	3.14656	12.2334	14.6822	13.7748	14.2497	14.0401	14.0003	12.5756
Acidobacteriota	14.1489	13.0399	4.52085	3.58697	2.4488	10.3258	12.6738	13.5758	12.5438	13.5175	11.2942	11.2836
Bacteroidota	3.05635	2.65574	1.35307	0.9896	0.971028	5.27963	4.04595	2.50982	3.47554	2.84676	3.3137	2.91574
Verrucomicrobiota	3.23411	2.81492	0.81715	0.748169	0.623474	2.2392	4.558	3.58431	2.69819	3.41452	3.44635	2.75125
Myxococcota	3.75146	3.39064	1.21777	1.11429	0.628781	1.92083	4.52881	3.90799	4.38024	2.90247	2.47798	2.39308
Nitrospirota	4.46514	2.73268	0.758782	0.663271	0.419187	1.36103	3.15452	2.92104	3.51003	2.51247	2.68492	2.60533
Chloroflexi	2.01634	4.17861	1.1647	0.81715	0.687148	2.21002	2.54165	3.37207	2.74859	2.80696	3.1439	3.55778
Actinobacteriota	2.1941	2.96084	1.40348	1.1594	1.01613	2.38512	3.69309	2.93431	3.0988	3.11737	3.02451	3.04043
Crenarchaeota	0.965722	0.867558	0.769394	0.355513	0.100817	0.703067	0.5598	2.81492	1.31593	0.522657	0.281227	1.08776
Desulfobacterota	1.14878	2.04287	0.527963	0.411228	0.257349	2.66635	0.971028	1.0798	0.628781	0.95511	0.631434	0.708373
Methylomirabilota	1.30266	1.16205	0.273268	0.244084	0.31837	0.899395	1.06919	1.06389	1.32919	2.13043	2.20736	1.91022
Latescibacterota	1.4592	0.92062	0.323676	0.257349	0.198981	0.716332	1.09307	1.16205	1.31858	1.75103	1.38491	1.47777
Gemmatimonadetes	0.469596	1.33981	0.35286	0.201634	0.177757	1.07715	0.687148	1.05858	1.23103	0.565107	0.830415	0.676536
MBNT15	1.15674	0.795925	0.270614	0.236124	0.175103	0.684495	0.984294	0.971028	1.04001	1.00817	1.03205	0.894089
Fusobacteriota	0	0	0	0	0	1.09307	0	0	0	0	0.00265308	0
Cyanobacteria	0.331635	0.363472	0.191022	0.135307	0.124695	0.0822456	0.952457	0.599597	0.63674	0.28388	0.379391	0.435106
NB1-j	0.668577	0.368779	0.148573	0.114083	0.0716332	0.164491	0.360819	0.554494	0.546535	0.477555	0.416534	0.427146
Planctomycetota	0.193675	0.286533	0.0424493	0.0291839	0.0610209	0.063674	0.408575	0.461636	0.366125	0.212247	0.326329	0.443065
RCP2-54	0.42184	0.363472	0.100817	0.095511	0.0557147	0.270614	0.413881	0.382044	0.451024	0.448371	0.416534	0.355513
Bdellovibrionota	0.275921	0.299798	0.132654	0.0902048	0.0504086	0.106123	0.392656	0.302451	0.413881	0.299798	0.270614	0.291839
Spirochaetota	0.031837	0.0663271	0.00530617	0.0159185	0.00530617	0.395309	0.0397962	0.0557147	0.0689802	0.0424493	0.0663271	0.0451024
Latescibacteria	0.201634	0.095511	0.0530617	0.0212247	0.0238777	0.0477555	0.305105	0.111429	0.225512	0.198981	0.198981	0.193675
Elusimicrobiota	0.185716	0.143266	0.0557147	0.0371432	0.0291839	0.161838	0.230818	0.164491	0.246737	0.124695	0.119389	0.188369
Armatimonadota	0.111429	0.196328	0.0371432	0.0583678	0.0610209	0.122042	0.183063	0.153879	0.114083	0.143266	0.156532	0.13796
Gemmatimonadota	0.100817	0.132654	0.0530617	0.00795925	0.00530617	0.0451024	0.164491	0.164491	0.095511	0.0742863	0.0424493	0.0663271
Kapabacteria	0.108776	0.124695	0.0371432	0.00530617	0.0185716	0.0238777	0.095511	0.114083	0.140613	0.100817	0.135307	0.0716332
Campylobacterota	0	0	0.00265308	0	0	0.111429	0	0	0	0	0.0212247	0
SAR324_clade(Marine_group_B)	0.0981641	0.0981641	0.0238777	0.0291839	0.031837	0.0371432	0.0610209	0.0822456	0.108776	0.0716332	0.111429	0.0504086
Kryptonia	0.0928579	0.0583678	0.0265308	0.0212247	0.0424493	0.0795925	0.0716332	0.108776	0.0795925	0.108776	0.0742863	0.0769394
Elusimicrobia	0.0530617	0.0610209	0.0344901	0.00530617	0.00530617	0.0159185	0.0610209	0.0689802	0.0928579	0.0530617	0.0477555	0.0477555
Deferrisomatota	0.0159185	0.0106123	0.00530617	0.0106123	0	0.0159185	0.0291839	0.0451024	0.031837	0.0848987	0.0238777	0.0610209
Nanoarchaeota	0.0689802	0.0291839	0.00530617	0.00530617	0	0.0106123	0.0424493	0.0132654	0.0344901	0.00265308	0.0106123	0.0265308
Candidatus_Yanofskybacteria	0.0583678	0.0238777	0.00265308	0.00795925	0.00265308	0.0159185	0.0265308	0.0185716	0.00265308	0.0504086	0.0530617	0.0477555
Entotheonellaeota	0.0477555	0.0291839	0.0159185	0.0132654	0	0	0.0530617	0.0557147	0.0557147	0.031837	0.0397962	0.0291839
Planctomycetes	0.0106123	0.0185716	0	0.0106123	0.0132654	0.0159185	0.0291839	0.0557147	0.0159185	0.0291839	0.0291839	0.0265308
WPS-2	0.0132654	0.0504086	0	0.00530617	0.0106123	0.00795925	0.0185716	0.0238777	0.00265308	0.0106123	0.0344901	0.0451024
Chlamydiae	0.0185716	0.00530617	0.00530617	0.00265308	0.00530617	0.0106123	0.00795925	0.0504086	0.0238777	0.0185716	0.0132654	0.0106123
Zixibacteria	0.0504086	0	0.00530617	0.00265308	0	0.00530617	0.0291839	0.00795925	0.0185716	0.0185716	0	0.00795925
Synergistota	0	0	0	0	0	0.0504086	0	0	0	0	0	0
unidentified_Archaea	0.0212247	0.0185716	0	0.0159185	0	0.00530617	0	0.0371432	0.0159185	0.0477555	0.0344901	0.0424493
Sumerlaeota	0.0159185	0.0371432	0.00530617	0	0	0.00530617	0.0212247	0.0106123	0.0106123	0.00795925	0.0397962	0.0451024
FCPU426	0.0159185	0.0424493	0.00265308	0.0106123	0	0.0238777	0.0185716	0.0291839	0.0185716	0.0159185	0.0106123	0.00530617
Deferribacteres	0	0	0	0	0	0.0424493	0	0	0	0	0	0
Thermoplasmatota	0	0.00530617	0	0	0	0.00530617	0.0212247	0	0.031837	0.00530617	0.00530617	0.0397962
Candidatus_Jorgensenbacteria	0.0106123	0.0344901	0.0159185	0.00795925	0.00795925	0.0159185	0.0159185	0.0291839	0.0238777	0.0106123	0	0.0265308
Gracilibacteria	0	0	0	0.00530617	0	0.0106123	0	0	0.00265308	0.0106123	0.0344901	0.0212247
Candidatus_Levybacteria	0	0.0344901	0.00530617	0	0.0132654	0.00795925	0.0106123	0.0106123	0	0	0.00530617	0
Candidatus_Magasanikbacteria	0	0.00795925	0.00530617	0	0.00265308	0	0.00530617	0.0106123	0.0106123	0.0106123	0.0238777	0.0106123
WS2	0	0	0	0	0	0.0212247	0	0.00265308	0.00530617	0	0.0238777	0
Sva0485	0	0	0	0	0.00265308	0	0	0.00530617	0	0.00530617	0.0132654	0.0238777
Hydrogenedentes	0.0132654	0.0159185	0	0	0.00530617	0	0.00530617	0.0212247	0.0159185	0.00530617	0.0159185	0
Fibrobacterota	0.00795925	0.0212247	0.00795925	0.00265308	0	0	0	0.0159185	0.0159185	0.0132654	0.00530617	0.00265308
Parcubacteria	0.00530617	0	0.00795925	0.00530617	0	0	0.0212247	0	0.0106123	0.0106123	0.0159185	0.0106123
Berkelbacteria	0.0106123	0	0	0	0	0.0106123	0	0.0106123	0.00530617	0.00795925	0.00795925	0.0185716
Halobacterota	0	0	0	0	0	0	0	0	0	0	0	0.0159185
Dadabacteria	0	0	0.00530617	0	0.00530617	0.0159185	0	0.00265308	0.00530617	0.0106123	0.0159185	0.00530617
GAL15	0.0132654	0	0	0	0	0	0	0	0	0.0159185	0.00530617	0.0106123
WS4	0	0.0159185	0	0	0	0	0.00530617	0	0	0	0	0
Candidatus_Kaiserbacteria	0	0	0	0.00530617	0	0.0132654	0.00530617	0	0	0	0	0
Candidatus_Woesebacteria	0.00265308	0.0106123	0	0	0	0.00795925	0	0.00530617	0	0.0132654	0.0106123	0
Candidatus_Abawacabacteria	0.00530617	0	0	0	0	0	0	0.00795925	0	0	0.0106123	0
Candidatus_Pacebacteria	0	0	0	0	0	0.0106123	0.0106123	0	0	0	0.0106123	0.00795925
Candidatus_Woykebacteria	0	0	0	0	0	0	0	0.0106123	0	0	0	0
Deinococcota	0	0.0106123	0	0	0	0	0	0	0	0	0	0
Candidatus_Staskawiczbacteria	0	0	0	0	0	0	0	0	0	0	0	0.0106123
Candidatus_Zambryskibacteria	0	0	0.00530617	0	0	0.00795925	0.00795925	0.00530617	0	0	0	0
Candidatus_Azambacteria	0	0.00530617	0	0	0	0.00265308	0.00530617	0	0.00530617	0	0	0
Candidatus_Nomurabacteria	0	0	0	0	0	0	0.00530617	0	0	0	0	0
Margulisbacteria	0.00530617	0	0	0	0	0	0	0	0	0	0	0
DTB120	0	0	0	0	0.00530617	0	0	0	0	0	0	0
Candidatus_Kuenenbacteria	0	0	0	0	0	0	0	0	0	0.00530617	0	0
Candidatus_Vogelbacteria	0	0	0	0	0	0	0	0	0	0	0	0.00530617
Candidatus_Adlerbacteria	0	0	0	0	0	0.00530617	0	0.00530617	0	0	0	0
Candidatus_Amesbacteria	0	0	0	0	0	0	0	0	0	0	0	0
Calditrichota	0	0	0	0	0	0	0	0	0	0	0	0
TX1A-33	0	0	0	0	0	0	0	0	0	0	0	0
Candidatus_Peregrinibacteria	0	0	0	0	0	0	0	0	0	0	0	0
Candidatus_Collierbacteria	0	0	0	0	0	0	0	0	0	0	0	0
Abditibacteriota	0	0	0	0	0	0	0	0	0	0	0	0
Candidatus_Liptonbacteria	0	0	0	0	0	0	0	0	0	0	0	0

## Sheet: Table S4
Table S4. Relativate abundance of fungi at phylum level based on gene prediction of co-assembled contigs (%)
Phylum	Healthy_1	Healthy_2	Healthy_3	Healthy_4	Healthy_5	Healthy_6	Diseased_1	Diseased_2	Diseased_3	Diseased_4	Diseased_5	Diseased_6
Unclassified	17.8006	21.6278	15.4174	19.2305	14.6713	18.8102	15.5642	19.0596	27.7357	27.2228	19.2486	26.7824
Ascomycota	69.4628	69.2758	75.9367	65.4466	73.6882	60.0748	70.3879	62.7919	60.658	59.3488	67.1963	57.4744
Mortierellomycota	6.88816	5.37377	4.78048	9.25729	6.08169	15.1761	8.52523	5.08819	5.57086	7.19587	6.98671	7.51564
Chytridiomycota	1.00758	0.162903	0.301671	1.40579	0.309716	0.663677	0.29966	6.00125	0.21117	0.287593	1.26501	0.611387
Basidiomycota	2.93426	1.98902	2.64264	3.64017	2.28466	3.23593	3.1233	4.98964	3.21582	2.97649	3.8272	3.92575
Olpidiomycota	0.219214	0.713955	0.253404	0.283571	1.97293	0.474629	0.275526	0.717978	0.804457	0.24737	0.259437	1.89852
Rozellomycota	0.661666	0.191058	0.126702	0.185025	0.37005	0.414295	1.15641	0.571164	0.408262	0.38815	0.303682	0.573175
Mucoromycota	0.349939	0.120668	0.0764234	0.102568	0.0583231	0.0985459	0.0905014	0.07039	0.0824568	1.00557	0.321783	0.118657
Glomeromycota	0.42234	0.245359	0.291616	0.253404	0.261448	0.748145	0.235304	0.522897	0.436418	0.498763	0.178992	0.591276
Zoopagomycota	0.0905014	0.14078	0.0543008	0.0784345	0.0623454	0.084468	0.0724011	0.0925125	0.138769	0.677755	0.12268	0.168936
Kickxellomycota	0.0100557	0.0201114	0.0160891	0.0100557	0.00804	0.0201114	0.0120669	0.0181003	0.327816	0.0120669	0.0603343	0
Basidiobolomycota	0.0482674	0.042234	0.0362006	0.0603343	0.0502785	0.128713	0.0603343	0.0261448	0.265471	0.0341894	0.0543008	0.0402228
Blastocladiomycota	0.0120669	0.0543008	0.00603	0.00402	0.0120669	0.014078	0.12268	0.014078	0.0522897	0.0160891	0.00402	0.191058
Neocallimastigomycota	0.0221226	0.0160891	0.0462563	0.00402	0.160891	0.00603	0.0261448	0.00603	0.0181003	0.0522897	0.0945237	0.0321783
Aphelidiomycota	0.0402228	0.0120669	0.014078	0.0221226	0	0.0341894	0.0321783	0.0221226	0.0603343	0.0261448	0.0402228	0.0402228
Monoblepharomycota	0.0301671	0.014078	0	0.0160891	0.00804	0.0160891	0.00603	0.00804	0.014078	0.0100557	0.0362006	0.0362006
Calcarisporiellomycota	0	0	0	0	0	0	0.0100557	0	0	0	0	0

## Sheet: Table S5
Table S5. Relativate abundance of bacteria at genus level based on gene prediction of co-assembled contigs (%)
Genus	Healthy_1	Healthy_2	Healthy_3	Healthy_4	Healthy_5	Healthy_6	Diseased_1	Diseased_2	Diseased_3	Diseased_4	Diseased_5	Diseased_6
Unclassified	53.2235	50.4112	17.1495	13.5944	10.2409	38.215	51.5786	49.1431	52.4621	50.4988	48.8857	45.7445
Lactobacillus	10.4717	9.06824	51.8227	58.3227	64.706	2.01634	8.97803	14.6132	9.89069	12.1644	12.3554	19.3224
Bacillus	0.575719	1.01348	1.20185	1.15409	1.23634	10.0366	0.689802	0.766741	0.628781	1.32124	1.5494	2.19675
Yersinia	1.13552	1.06389	5.33004	6.34883	6.85026	0.0106123	1.04266	1.43001	1.11695	1.55205	1.46715	1.45389
Salmonella	0.859599	0.782659	4.35371	4.66412	4.81269	0.267961	0.912661	0.915314	0.936538	1.04001	1.07715	1.05327
Clostridium_sensu_stricto_12	0.00530617	0	0	0	0	2.929	0.00265308	0	0.00530617	0	0.00530617	0
MND1	2.89982	1.39022	0.477555	0.451024	0.299798	0.732251	1.2947	1.42736	1.72716	1.64226	1.49634	1.17001
Sphingomonas	1.99247	2.51512	0.801231	0.49082	0.443065	2.10124	2.11981	1.18062	1.65022	1.9341	1.67144	1.74308
Streptococcus	0	0.00530617	0	0.00265308	0	2.37716	0.00530617	0	0	0	0	0
RB41	0.928579	0.716332	0.185716	0.164491	0.265308	1.50695	0.557147	0.60225	0.610209	2.31614	1.17266	1.95002
Candidatus_Solibacter	1.5945	2.27369	0.923273	0.697761	0.429799	1.43532	1.78022	2.0641	1.85185	1.59716	1.43001	1.4194
Enterococcus	0.38735	0.397962	2.0694	1.87042	1.8041	0	0.390003	0.477555	0.45633	0.466943	0.46429	0.660618
Bryobacter	1.19123	1.68205	0.588984	0.594291	0.408575	1.19123	1.60246	1.9341	1.46185	1.06389	1.13021	0.928579
Candidatus_Nitrosotalea	0.230818	0.52531	0.549188	0.220206	0.0716332	0.331635	0.100817	1.60512	0.24939	0.17245	0.0742863	0.124695
ADurb.Bin063-1	0.973681	1.05858	0.28388	0.252043	0.270614	0.838374	1.10634	1.48838	0.894089	1.13817	1.16205	1.00552
Psychrobacter	0	0	0	0	0	1.44328	0	0	0	0	0	0
Megasphaera	0	0	0	0	0	1.39552	0	0	0	0	0	0
Escherichia-Shigella	0.28388	0.217553	1.27613	1.3796	1.25491	0.00530617	0.281227	0.257349	0.281227	0.342248	0.323676	0.315717
Haliangium	0.95511	1.18858	0.466943	0.363472	0.230818	0.514698	1.04531	1.10634	1.36634	0.859599	0.84368	0.657965
mle1-7	1.28409	0.915314	0.334288	0.222859	0.18041	0.780006	0.899395	0.880824	0.95511	1.00021	1.00021	0.84368
Gemmatimonas	0.445718	1.25756	0.334288	0.196328	0.183063	1.05593	0.676536	1.01613	1.18327	0.496126	0.761435	0.631434
Candidatus_Koribacter	0.745516	1.02409	0.297145	0.236124	0.14592	1.01082	0.599597	0.67123	0.527963	0.753476	0.527963	0.517351
Ellin6067	0.994906	0.782659	0.254696	0.188369	0.151226	0.512045	0.949804	0.772047	0.764088	0.963069	0.822456	0.745516
Alteromonas	0.236124	0.18041	0.971028	0.803884	0.148573	0	0.148573	0.24939	0.236124	0.095511	0.0663271	0.0769394
Citrifermentans	0.339595	0.856946	0.169797	0.135307	0.0981641	0.928579	0.291839	0.28388	0.169797	0.191022	0.183063	0.132654
Veillonella	0	0	0	0	0	0.923273	0	0	0	0	0	0
Rhodanobacter	0.488167	0.888783	0.390003	0.225512	0.169797	0.477555	0.63674	0.488167	0.416534	0.703067	0.835721	0.795925
Morganella	0	0	0	0	0	0.867558	0	0	0	0	0	0
Prevotella	0	0	0	0	0.00530617	0.846333	0.00530617	0.00530617	0	0	0	0.00530617
unidentified_Chloroplast	0.2149	0.305105	0.13796	0.111429	0.108776	0.0477555	0.772047	0.461636	0.453677	0.217553	0.31837	0.313064
Neisseria	0	0	0	0	0	0.756129	0	0	0	0	0	0
Tyzzerella	0	0	0	0	0	0.737557	0	0	0	0	0	0
Lachnospiraceae_NK4A136_group	0	0	0	0	0	0.711026	0	0	0	0	0	0
Alistipes	0	0	0	0	0	0.697761	0	0	0	0	0	0
Pseudomonas	0.159185	0.217553	0.366125	0.275921	0.225512	0.0742863	0.188369	0.175103	0.458983	0.265308	0.681842	0.252043
Defluviicoccus	0.310411	0.252043	0.164491	0.10347	0.0371432	0.0663271	0.655311	0.13796	0.573066	0.20694	0.18041	0.177757
Haemophilus	0	0	0	0	0	0.647352	0	0.00530617	0	0	0	0
Acidibacter	0.522657	0.49878	0.196328	0.119389	0.132654	0.13796	0.543882	0.488167	0.588984	0.392656	0.620821	0.328982
Flavobacterium	0.610209	0.230818	0.135307	0.204287	0.0716332	0.217553	0.443065	0.350207	0.557147	0.432453	0.260002	0.56776
Lysobacter	0.185716	0.321023	0.124695	0.0902048	0.0371432	0.106123	0.472249	0.291839	0.56776	0.270614	0.305105	0.260002
Colidextribacter	0	0	0	0	0	0.557147	0	0	0	0	0	0
unidentified_Bacteria	0.469596	0.445718	0.153879	0.0902048	0.0822456	0.262655	0.451024	0.448371	0.551841	0.42184	0.397962	0.371432
Leptotrichia	0	0	0	0	0	0.543882	0	0	0	0	0	0
Gaiella	0.328982	0.390003	0.116736	0.114083	0.135307	0.175103	0.538576	0.432453	0.496126	0.493473	0.451024	0.416534
Candidatus_Udaeobacter	0.342248	0.246737	0.095511	0.0689802	0.122042	0.461636	0.469596	0.323676	0.220206	0.517351	0.413881	0.376738
unidentified_Gemmatimonadaceae	0.116736	0.517351	0.0663271	0.0716332	0.0159185	0.169797	0.127348	0.17245	0.252043	0.0583678	0.0902048	0.0557147
Azospira	0.0344901	0.331635	0.063674	0.0397962	0.0159185	0.493473	0.0185716	0.0291839	0.0159185	0.0159185	0.0291839	0.00795925
Fusobacterium	0	0	0	0	0	0.488167	0	0	0	0	0	0
Azovibrio	0.485514	0.0902048	0.0530617	0.0344901	0.00265308	0.0424493	0.236124	0.095511	0.13796	0.100817	0.0265308	0.0477555
Serratia	0.108776	0.0716332	0.379391	0.477555	0.453677	0.294492	0.0742863	0.0981641	0.0610209	0.0822456	0.13796	0.0875517
Dongia	0.374085	0.374085	0.132654	0.0769394	0.0663271	0.196328	0.307758	0.374085	0.382044	0.291839	0.472249	0.230818
Bradyrhizobium	0.360819	0.366125	0.191022	0.153879	0.0981641	0.20694	0.344901	0.289186	0.334288	0.382044	0.469596	0.281227
Pseudogulbenkiania	0.140613	0.45633	0.169797	0.0291839	0.0477555	0.119389	0.161838	0.0848987	0.13796	0.0769394	0.0795925	0.0716332
Steroidobacter	0.384697	0.289186	0.135307	0.0928579	0.0477555	0.106123	0.334288	0.275921	0.429799	0.336942	0.209594	0.254696
Chujaibacter	0.106123	0.427146	0.191022	0.114083	0.0716332	0.130001	0.222859	0.122042	0.167144	0.156532	0.2149	0.321023
Gemella	0	0	0	0	0	0.42184	0	0	0	0	0	0
Flavisolibacter	0.140613	0.382044	0.0822456	0.0530617	0.0530617	0.193675	0.204287	0.122042	0.151226	0.143266	0.212247	0.230818
Anaeromyxobacter	0.297145	0.116736	0.095511	0.116736	0.0397962	0.35286	0.331635	0.358166	0.374085	0.358166	0.212247	0.344901
Candidatus_Nitrotoga	0.031837	0.363472	0.00530617	0.0159185	0.00265308	0.00530617	0.0212247	0.0265308	0.0106123	0.00795925	0.0212247	0
Adhaeribacter	0.108776	0.0265308	0.0159185	0.0159185	0.0132654	0.0159185	0.360819	0.0795925	0.143266	0.0981641	0.0424493	0.100817
Burkholderia-Caballeronia-Paraburkholderia	0.228165	0.201634	0.358166	0.201634	0.124695	0.175103	0.209594	0.127348	0.151226	0.313064	0.339595	0.241431
Treponema	0	0	0	0	0	0.35286	0	0	0	0	0	0
Reyranella	0.342248	0.28388	0.169797	0.111429	0.0795925	0.0875517	0.281227	0.315717	0.281227	0.267961	0.302451	0.169797
Centipeda	0	0	0	0	0	0.323676	0	0	0	0	0	0
Pedobacter	0.0291839	0.140613	0.0185716	0.0212247	0.0291839	0.122042	0.00265308	0.0212247	0.0132654	0.0530617	0.321023	0.0822456
Paracoccus	0	0	0	0	0	0.31837	0	0.0106123	0	0	0	0
Phaselicystis	0.14592	0.167144	0.0689802	0.0742863	0.0238777	0.0451024	0.28388	0.310411	0.222859	0.095511	0.114083	0.0397962
Ramlibacter	0.114083	0.185716	0.0344901	0.0397962	0.0212247	0.0689802	0.262655	0.0689802	0.151226	0.0795925	0.305105	0.0689802
Chryseolinea	0.159185	0.0902048	0.0344901	0.0159185	0.0185716	0.0238777	0.233471	0.135307	0.299798	0.0795925	0.130001	0.0716332
Variovorax	0.0424493	0.0663271	0.063674	0.0477555	0.0371432	0.0344901	0.0477555	0.0424493	0.0689802	0.0663271	0.294492	0.0795925
Candidatus_Arthromitus	0	0	0	0	0	0.289186	0	0	0	0	0	0
Chthoniobacter	0.212247	0.10347	0.0742863	0.0583678	0.0159185	0.0663271	0.24939	0.175103	0.159185	0.28388	0.132654	0.151226
Geothrix	0.0583678	0.273268	0.0159185	0.0265308	0.00795925	0.0583678	0.0769394	0.0716332	0.0291839	0.0106123	0.0451024	0.0159185
Pseudolabrys	0.119389	0.17245	0.10347	0.0477555	0.0477555	0.132654	0.130001	0.13796	0.153879	0.222859	0.270614	0.143266
Ellin517	0.0583678	0.0504086	0.0212247	0.00795925	0.00530617	0.0159185	0.267961	0.0583678	0.0822456	0.0742863	0.124695	0.0530617
Polaromonas	0.260002	0.108776	0.0397962	0.0238777	0.0159185	0.100817	0.0530617	0.0530617	0.0769394	0.0848987	0.0663271	0.0291839
Acinetobacter	0.0106123	0	0.0106123	0	0	0.260002	0	0.00530617	0.0159185	0.00530617	0.0212247	0.0106123
Porphyromonas	0	0	0	0	0	0.257349	0	0	0	0	0	0
Nitrosospira	0.127348	0.148573	0.0610209	0.0795925	0.0159185	0.0716332	0.238777	0.217553	0.108776	0.116736	0.257349	0.106123
Aquicella	0.177757	0.0822456	0.0557147	0.0424493	0.0397962	0.116736	0.169797	0.246737	0.156532	0.122042	0.106123	0.132654
Desulfovibrio	0	0.00795925	0.00795925	0	0	0.244084	0	0.00530617	0	0	0.00530617	0.0106123
SWB02	0.0795925	0.135307	0.0557147	0.0371432	0.031837	0.0530617	0.0928579	0.0610209	0.148573	0.161838	0.244084	0.116736
Devosia	0.169797	0.222859	0.108776	0.0769394	0.0742863	0.185716	0.130001	0.0822456	0.153879	0.20694	0.236124	0.183063
Pajaroellobacter	0.183063	0.233471	0.0742863	0.0610209	0.0344901	0.132654	0.2149	0.18041	0.225512	0.140613	0.175103	0.151226
Ohtaekwangia	0.167144	0.0769394	0.0344901	0.0159185	0.0159185	0.00265308	0.228165	0.0769394	0.175103	0.0424493	0.106123	0.0742863
Luteolibacter	0.0928579	0.0371432	0.00265308	0.0159185	0.0106123	0.0185716	0.225512	0.0689802	0.116736	0.0848987	0.0557147	0.0504086
unidentified_SC-I-84	0.196328	0.177757	0.0504086	0.0344901	0.0159185	0.063674	0.124695	0.124695	0.225512	0.198981	0.130001	0.14592
Parasutterella	0	0	0	0	0	0.222859	0	0	0	0	0	0
Archangium	0.0981641	0.0397962	0.0159185	0.0238777	0.0265308	0.0477555	0.222859	0.111429	0.108776	0.127348	0.0981641	0.0795925
Bacteroides	0	0	0	0.00265308	0	0.220206	0	0	0.00265308	0	0	0
Paenibacillus	0.0477555	0.0822456	0.0371432	0.0212247	0.0583678	0.201634	0.124695	0.0875517	0.0742863	0.14592	0.217553	0.122042
Lautropia	0	0	0	0	0	0.217553	0	0	0	0	0	0
JGI_0001001-H03	0.217553	0.164491	0.0716332	0.0397962	0.031837	0.20694	0.217553	0.212247	0.191022	0.191022	0.10347	0.167144
Dyella	0.169797	0.167144	0.0769394	0.0557147	0.0371432	0.0451024	0.108776	0.0530617	0.0291839	0.217553	0.153879	0.14592
Allorhizobium-Neorhizobium-Pararhizobium-Rhizobium	0.0902048	0.0795925	0.140613	0.0981641	0.0663271	0.108776	0.095511	0.0981641	0.0928579	0.156532	0.2149	0.151226
Dinghuibacter	0.0424493	0.063674	0.0159185	0.0238777	0	0.0344901	0.212247	0.0795925	0.135307	0.063674	0.122042	0.0981641
Mycobacterium	0.0663271	0.164491	0.0716332	0.0557147	0.0397962	0.0504086	0.143266	0.132654	0.119389	0.148573	0.153879	0.20694
Edaphobaculum	0.204287	0.127348	0.0822456	0.0451024	0.0557147	0.0397962	0.191022	0.0902048	0.143266	0.0902048	0.140613	0.175103
Tenacibaculum	0.0265308	0.0265308	0.201634	0.159185	0.204287	0	0.0185716	0.0238777	0.0557147	0.0716332	0.0371432	0.0557147
unidentified_Nitrospiraceae	0.204287	0.095511	0.0185716	0.0291839	0.0212247	0.00530617	0.095511	0.0716332	0.143266	0.0397962	0.0716332	0.0716332
Ellin516	0.0822456	0.201634	0.0371432	0.0610209	0.00795925	0.0902048	0.111429	0.135307	0.0344901	0.0583678	0.0928579	0.0822456
Paludibaculum	0.14592	0.0981641	0.0291839	0.0689802	0.0159185	0.0504086	0.198981	0.164491	0.14592	0.0689802	0.10347	0.0451024
unidentified_Chitinophagaceae	0.031837	0.156532	0.0663271	0.0424493	0.0344901	0.095511	0.188369	0.0610209	0.0557147	0.095511	0.196328	0.143266
Rhodopseudomonas	0.130001	0.0716332	0.0663271	0.0610209	0.0212247	0.0663271	0.151226	0.0769394	0.156532	0.143266	0.196328	0.106123
Aggregatibacter	0	0	0	0	0	0.193675	0	0	0	0	0	0
Actinomyces	0	0	0	0	0	0.185716	0	0	0	0	0	0
Skermanella	0.0848987	0.0902048	0.0477555	0.031837	0.00530617	0.0238777	0.183063	0.0663271	0.0981641	0.0610209	0.0185716	0.0397962
Granulicella	0.13796	0.063674	0.0344901	0.0344901	0.0212247	0.0212247	0.108776	0.0371432	0.0557147	0.18041	0.143266	0.135307
Terrimonas	0.159185	0.175103	0.0610209	0.0238777	0.0212247	0.106123	0.116736	0.135307	0.148573	0.13796	0.0848987	0.127348
Aurantisolimonas	0.0769394	0.0451024	0.0291839	0.0132654	0.0424493	0.0185716	0.132654	0.0451024	0.0981641	0.0928579	0.17245	0.0902048
Rhodoferax	0.0185716	0.0238777	0.0583678	0.0424493	0.0557147	0.0291839	0.0265308	0.0132654	0.0132654	0.140613	0.17245	0.0504086
Acidothermus	0.0902048	0.0875517	0.0504086	0.0371432	0.0291839	0.0212247	0.0742863	0.17245	0.130001	0.063674	0.0689802	0.0769394
Corynebacterium	0	0	0	0	0	0.17245	0	0.00530617	0	0	0	0
Enhydrobacter	0	0	0	0	0	0.169797	0	0	0	0	0	0
Anaerolinea	0.0716332	0.10347	0.0132654	0.0132654	0.0291839	0.169797	0.0424493	0.0742863	0.0344901	0.0981641	0.0848987	0.0557147
P3OB-42	0.153879	0.0822456	0.0291839	0.0106123	0.0265308	0.0663271	0.153879	0.0848987	0.167144	0.0902048	0.0902048	0.0689802
Arenimonas	0.111429	0.119389	0.0795925	0.0424493	0.0477555	0.0557147	0.151226	0.151226	0.164491	0.0557147	0.14592	0.10347
Bauldia	0.0822456	0.100817	0.0477555	0.0530617	0.0185716	0.0928579	0.0397962	0.0530617	0.0769394	0.130001	0.164491	0.0689802
Streptomyces	0.0928579	0.106123	0.14592	0.0902048	0.0663271	0.0875517	0.135307	0.127348	0.122042	0.148573	0.161838	0.143266
Subgroup_10	0.10347	0.130001	0.0742863	0.0265308	0.00530617	0.111429	0.124695	0.161838	0.153879	0.0689802	0.13796	0.063674
Vibrio	0	0	0	0	0	0.161838	0	0	0	0	0	0
Caenimonas	0.159185	0.0371432	0.0291839	0.0238777	0.0238777	0.0424493	0.0504086	0.0397962	0.0742863	0.0663271	0.0610209	0.0397962
Dokdonella	0.0981641	0.100817	0.0902048	0.0689802	0.0477555	0.156532	0.100817	0.0902048	0.119389	0.0928579	0.114083	0.0663271
Ferruginibacter	0.063674	0.0822456	0.0477555	0.0291839	0.0212247	0.0610209	0.151226	0.10347	0.063674	0.0902048	0.0663271	0.0610209
Nannocystis	0.0397962	0.00530617	0.00530617	0.0159185	0	0.00530617	0.151226	0.0185716	0.0424493	0.0212247	0.00795925	0.031837
Nocardioides	0.095511	0.108776	0.0716332	0.0265308	0.0371432	0.031837	0.148573	0.0371432	0.111429	0.0795925	0.114083	0.063674
Phenylobacterium	0.0769394	0.0848987	0.0742863	0.0291839	0.0344901	0.108776	0.127348	0.10347	0.0848987	0.122042	0.148573	0.0769394
Parafilimonas	0.0610209	0.0504086	0.0344901	0.0371432	0.0451024	0.0159185	0.0848987	0.0981641	0.124695	0.095511	0.148573	0.095511
Lachnoanaerobaculum	0	0	0	0	0	0.148573	0	0	0	0	0	0
Geotalea	0.0424493	0.148573	0.0344901	0.00530617	0.00795925	0.119389	0.0238777	0.0291839	0.0238777	0.031837	0.0159185	0.0132654
Sporosarcina	0.0159185	0.14592	0.0132654	0.0185716	0	0.0159185	0.0185716	0.0291839	0.00795925	0.00530617	0.0132654	0.00530617
GOUTA6	0.14592	0.0928579	0.0504086	0.0610209	0.0212247	0.0742863	0.10347	0.114083	0.106123	0.0875517	0.140613	0.0848987
Parasegetibacter	0.0451024	0.0265308	0.0106123	0.00530617	0.0159185	0.0106123	0.143266	0.0451024	0.114083	0.0424493	0.140613	0.106123
Solitalea	0.0583678	0.031837	0.0212247	0.0106123	0.0185716	0.0291839	0.143266	0.0530617	0.0530617	0.0716332	0.0504086	0.0610209
Piscinibacter	0.0795925	0.0795925	0.0477555	0.0291839	0.0291839	0.0530617	0.140613	0.0530617	0.122042	0.0848987	0.0769394	0.0530617
Rhodoplanes	0.13796	0.0795925	0.0238777	0.0397962	0.0159185	0.0451024	0.0981641	0.0291839	0.0848987	0.111429	0.0663271	0.0769394
Luedemannella	0.0769394	0.100817	0.0397962	0.0159185	0.0159185	0.0663271	0.13796	0.0663271	0.0902048	0.100817	0.0928579	0.119389
Mizugakiibacter	0.0291839	0.13796	0.0397962	0.0344901	0.0344901	0.0716332	0.0848987	0.0291839	0.0795925	0.0504086	0.095511	0.119389
Actinoplanes	0.0530617	0.111429	0.0583678	0.0451024	0.0106123	0.0397962	0.132654	0.0795925	0.0848987	0.124695	0.119389	0.0610209
Thalassobius	0.0477555	0.0557147	0.132654	0.0902048	0.0848987	0	0.0424493	0.0397962	0.0424493	0.0504086	0.106123	0.0716332
Dubosiella	0	0	0	0	0	0.130001	0	0	0	0	0	0
unidentified_Alphaproteobacteria	0.0795925	0.130001	0.0477555	0.0238777	0.0106123	0.0981641	0.0689802	0.0689802	0.0822456	0.0928579	0.095511	0.0477555
UTBCD1	0.0397962	0.063674	0.0159185	0.0212247	0.0159185	0.130001	0.031837	0.0928579	0.0106123	0.114083	0.0583678	0.095511
Bilophila	0	0	0	0	0	0.127348	0	0	0	0	0	0
[Eubacterium]_xylanophilum_group	0	0	0	0.00265308	0	0.127348	0	0	0	0	0	0
Rhizobacter	0.0795925	0.0875517	0.031837	0.0451024	0.0106123	0.0504086	0.127348	0.0663271	0.122042	0.095511	0.0848987	0.0583678
Niastella	0.124695	0.0238777	0.031837	0.0238777	0.0159185	0.0530617	0.031837	0.0371432	0.031837	0.119389	0.0557147	0.0371432
Georgfuchsia	0.124695	0.0344901	0.0291839	0.0291839	0.0397962	0.0451024	0.0159185	0.0344901	0.0265308	0.031837	0.0185716	0.0504086
Marmoricola	0.0610209	0.0504086	0.0371432	0.0477555	0.0451024	0.0185716	0.122042	0.0424493	0.0875517	0.0795925	0.0689802	0.0875517
Sh765B-TzT-35	0.0583678	0.0397962	0.0159185	0.0265308	0.0212247	0.0344901	0.0557147	0.0795925	0.114083	0.119389	0.0981641	0.116736
Rothia	0	0	0	0	0	0.119389	0	0	0	0	0	0
Geobacter	0.0848987	0.0981641	0.0424493	0.0344901	0.00530617	0.0822456	0.116736	0.0875517	0.0212247	0.0238777	0.0557147	0.0212247
Achromobacter	0.0132654	0.00530617	0.00530617	0.00530617	0	0.00530617	0.00530617	0.00530617	0.0159185	0.0159185	0.116736	0.0159185
Pseudoduganella	0.116736	0.0981641	0.0291839	0.0106123	0.0159185	0.0291839	0.0769394	0.0822456	0.116736	0.0716332	0.0848987	0.0530617
Rubrivivax	0.0848987	0.0716332	0.0397962	0.0212247	0.0159185	0.0185716	0.0769394	0.0663271	0.116736	0.0583678	0.0451024	0.0477555
Glutamicibacter	0.0397962	0.0477555	0.0212247	0.0291839	0.0212247	0.116736	0.0371432	0.0583678	0.0424493	0.0397962	0.0477555	0.106123
OLB12	0.0159185	0.0159185	0	0	0.00265308	0	0.114083	0.0106123	0.0238777	0.00265308	0	0.0106123
Intrasporangium	0.0557147	0.10347	0.0424493	0.0185716	0.0132654	0.0663271	0.095511	0.0344901	0.111429	0.111429	0.0981641	0.0902048
Oscillibacter	0	0	0	0	0	0.111429	0	0	0	0	0	0
Acidipila	0.0344901	0.0397962	0.0344901	0.0132654	0.0159185	0.0106123	0.0504086	0.0159185	0.0371432	0.0530617	0.108776	0.0344901
Erwinia	0.00530617	0.0159185	0.00530617	0.0132654	0.0159185	0.00795925	0.0159185	0.00530617	0.00795925	0.0106123	0.108776	0.0159185
Aeromonas	0.0344901	0.0106123	0.0265308	0.0212247	0.0106123	0.108776	0.0424493	0.00795925	0.0238777	0.0424493	0.031837	0.0159185
TM7	0.0795925	0.0344901	0.0106123	0.00530617	0.0132654	0.0265308	0.0742863	0.0371432	0.108776	0.0848987	0.0716332	0.0769394
Ahniella	0.0291839	0.0689802	0.0159185	0.0185716	0.0185716	0.0344901	0.0663271	0.0716332	0.10347	0.0769394	0.0371432	0.0689802
Novosphingobium	0.0822456	0.0769394	0.0610209	0.0848987	0.0212247	0.0451024	0.0716332	0.0504086	0.0928579	0.0848987	0.100817	0.0557147
Altererythrobacter	0.0557147	0.0344901	0	0.00530617	0.00795925	0.0106123	0.0981641	0.0291839	0.0424493	0.0397962	0.0769394	0.0106123
DEV008	0.0981641	0.0557147	0.0185716	0.0265308	0.00265308	0.0238777	0.0795925	0.0477555	0.0238777	0.0265308	0.0875517	0.0185716
Blautia	0	0	0	0	0	0.0981641	0	0	0.00795925	0	0.00530617	0
Turicibacter	0.00530617	0	0	0	0	0.0981641	0.0106123	0.00530617	0	0.00530617	0	0
Dechloromonas	0.0397962	0.0663271	0.0238777	0.0238777	0.00795925	0.0159185	0.095511	0.0583678	0.0795925	0.0451024	0.0106123	0.0504086
Aridibacter	0.0397962	0.0848987	0.0159185	0.0106123	0.0106123	0.0504086	0.0902048	0.0397962	0.0504086	0.0689802	0.0928579	0.0530617
Tumebacillus	0.0504086	0.0902048	0.0477555	0.0106123	0.0291839	0.031837	0.0742863	0.0344901	0.063674	0.0371432	0.0848987	0.0822456
Deferrisoma	0.0132654	0.0132654	0.00795925	0.00530617	0.0106123	0.0159185	0.031837	0.0424493	0.031837	0.0902048	0.0238777	0.0610209
Massilia	0.0371432	0.0902048	0.0291839	0.0344901	0.0291839	0.0583678	0.0132654	0.0159185	0.0265308	0.0822456	0.0610209	0.0504086
Alloprevotella	0	0	0	0	0	0.0902048	0	0.00265308	0	0	0	0
Sphingobacterium	0	0.0238777	0.00530617	0	0.0106123	0	0	0.00530617	0	0.00795925	0.0902048	0
Edaphobacter	0.0477555	0.0424493	0.031837	0.0185716	0.0265308	0.0610209	0.0504086	0.0344901	0.0530617	0.0902048	0.0504086	0.0424493
Dialister	0	0	0	0	0	0.0902048	0	0	0	0	0	0
Myxococcus	0.0291839	0.0291839	0.0159185	0.00530617	0	0.00530617	0.0902048	0.0848987	0.0795925	0.031837	0.0132654	0.00795925
HSB_OF53-F07	0.0132654	0.0371432	0.00795925	0	0	0.0106123	0.0265308	0.00265308	0.031837	0.0875517	0.0610209	0.0530617
Solirubrobacter	0.0371432	0.063674	0.0265308	0.0106123	0.0159185	0.0212247	0.0875517	0.0583678	0.0530617	0.0344901	0.0397962	0.0371432
Comamonas	0.00530617	0.0132654	0.0238777	0.0159185	0	0.0875517	0.0238777	0.0371432	0.00530617	0.0185716	0.00530617	0
Candidatus_Saccharimonas	0	0	0	0	0	0.0875517	0	0	0	0	0	0
Campylobacter	0	0	0	0	0	0.0848987	0	0	0	0	0	0
Pedomicrobium	0.0742863	0.0663271	0.0344901	0.0291839	0.00265308	0.031837	0.0822456	0.0477555	0.0848987	0.063674	0.0689802	0.0663271
Puia	0.0477555	0.063674	0.0265308	0.00795925	0.0106123	0.0238777	0.0848987	0.0477555	0.063674	0.031837	0.0344901	0.031837
Cupriavidus	0.0848987	0.0663271	0.0344901	0.0159185	0.0238777	0.0291839	0.0477555	0.0769394	0.0610209	0.0344901	0.0451024	0.0344901
Microvirga	0.031837	0.0557147	0.0185716	0	0.00530617	0.0238777	0.0822456	0.0716332	0.0795925	0.0451024	0.0424493	0.0663271
Sandaracinus	0.0371432	0.0822456	0.0212247	0.0159185	0.0106123	0.0238777	0.0291839	0.031837	0.0424493	0.0477555	0.0397962	0.0291839
Enterorhabdus	0	0	0	0	0	0.0795925	0	0	0	0	0	0
Conexibacter	0.00795925	0.0451024	0.0371432	0.00795925	0.00530617	0.00530617	0.0397962	0.0212247	0.0185716	0.0291839	0.0291839	0.0795925
Bdellovibrio	0.0557147	0.0795925	0.0451024	0.0238777	0.031837	0.0504086	0.0795925	0.0424493	0.0689802	0.0610209	0.0716332	0.0716332
Mesorhizobium	0.0477555	0.0716332	0.0397962	0.031837	0.031837	0.0769394	0.0371432	0.0291839	0.0424493	0.0795925	0.0663271	0.0769394
Sulfurifustis	0.0716332	0.0238777	0.0132654	0.00795925	0.00530617	0.0132654	0.0795925	0.0716332	0.0424493	0.031837	0.0397962	0.0424493
Selenomonas	0	0	0	0	0	0.0769394	0	0	0	0	0	0
F0058	0	0	0	0	0	0.0769394	0	0	0	0	0	0
Flavihumibacter	0.0583678	0.0504086	0.0265308	0.0159185	0.0344901	0.0212247	0.0689802	0.0583678	0.0583678	0.0477555	0.0769394	0.0663271
Terrabacter	0.0159185	0.0583678	0.0212247	0.0265308	0.0132654	0.0397962	0.0663271	0.0424493	0.0769394	0.0583678	0.0689802	0.0716332
Idiomarina	0.0265308	0.0185716	0.0716332	0.0610209	0.0742863	0	0.0106123	0.0397962	0.0291839	0.0291839	0.031837	0.0106123
UTCFX1	0.0344901	0.0265308	0.00530617	0.00795925	0.00530617	0.0504086	0.0371432	0.0159185	0.0159185	0.0716332	0.0424493	0.0742863
Polycyclovorans	0.0477555	0.0291839	0.00795925	0.0212247	0.00530617	0.0106123	0.0663271	0.0265308	0.0477555	0.0238777	0.0742863	0.0291839
Ilumatobacter	0.0397962	0.0238777	0.00530617	0.0106123	0.00530617	0.0106123	0.0530617	0.0742863	0.0451024	0.0185716	0.0185716	0.0291839
BSV13	0	0.063674	0.0159185	0.0132654	0.0159185	0.0742863	0.0185716	0.0159185	0	0.0106123	0.0106123	0.00530617
Brevundimonas	0	0.031837	0.00530617	0.00530617	0.0106123	0.0742863	0.0106123	0.0132654	0.00795925	0.0106123	0.0371432	0.0106123
[Eubacterium]_nodatum_group	0	0	0	0	0	0.0716332	0	0	0	0	0	0
Oikopleura	0.0344901	0.0185716	0	0.0106123	0	0	0.0716332	0.0291839	0.0185716	0.0265308	0.00530617	0.0159185
Microbacterium	0.0291839	0.0557147	0.0477555	0.0265308	0.0212247	0.0185716	0.0716332	0.0530617	0.0477555	0.031837	0.0583678	0.0291839
Sideroxydans	0.00530617	0.0185716	0.00530617	0.0238777	0.0238777	0.0716332	0.0132654	0.0344901	0.00530617	0.0238777	0.0397962	0.0106123
Roseomonas	0.0212247	0.00795925	0.0212247	0.00530617	0.00795925	0.00530617	0.0583678	0.0185716	0.0451024	0.0265308	0.0689802	0.0212247
CL500-29_marine_group	0.0265308	0.0397962	0.0212247	0.0132654	0.00795925	0.0291839	0.0265308	0.0344901	0.0663271	0.0557147	0.0212247	0.0371432
Holophaga	0.0397962	0.0212247	0.0212247	0.0238777	0.00530617	0.00530617	0.0238777	0.0106123	0.0371432	0.0159185	0.063674	0.0663271
Hamadaea	0.0344901	0.0663271	0.0238777	0.0106123	0.0159185	0.0212247	0.0397962	0.0344901	0.0291839	0.0371432	0.0291839	0.031837
Opitutus	0.0663271	0.0663271	0.0106123	0	0.00530617	0.00795925	0.0557147	0.0477555	0.0424493	0.0504086	0.0238777	0.0185716
Paralcaligenes	0	0	0.0106123	0	0.00530617	0	0.0106123	0	0.00795925	0.0212247	0.0663271	0.0291839
Filifactor	0	0	0	0	0	0.0663271	0	0	0	0	0	0
Clostridium_sensu_stricto_10	0.0238777	0.0185716	0.0106123	0.0185716	0.00530617	0.0663271	0.0159185	0.0185716	0.0424493	0.0291839	0.0185716	0.0291839
Candidatus_Xiphinematobacter	0.0291839	0.0238777	0.00530617	0.0159185	0.00530617	0.0557147	0.063674	0.0583678	0.0371432	0.0291839	0.0238777	0.0557147
SM1A02	0.0159185	0.0238777	0.00795925	0.00530617	0.00265308	0.00795925	0.0530617	0.0504086	0.063674	0.0212247	0.0185716	0.0212247
Hyphomicrobium	0.0583678	0.063674	0.0238777	0.0212247	0.0159185	0.0106123	0.0424493	0.0185716	0.031837	0.0371432	0.0610209	0.0265308
Pseudonocardia	0.0238777	0.0477555	0.0106123	0.0159185	0.0106123	0.00530617	0.0530617	0.0291839	0.063674	0.0185716	0.0265308	0.031837
Clostridium_sensu_stricto_1	0.0106123	0.0557147	0.0132654	0.0212247	0.0106123	0.0557147	0.0610209	0.0583678	0.0451024	0.0212247	0.0265308	0.0212247
unidentified_Sandaracinaceae	0.0238777	0.0265308	0.0106123	0.00530617	0	0	0.0610209	0.0159185	0.0106123	0.0159185	0.0106123	0
Pseudoxanthomonas	0.0106123	0.0159185	0.0265308	0.00530617	0	0	0.0132654	0.0132654	0.0291839	0.0530617	0.0610209	0.0265308
Micromonospora	0.0212247	0.0610209	0.0159185	0	0.00530617	0.0106123	0.0185716	0.031837	0.0397962	0.0106123	0.0424493	0.0265308
JTB255_marine_benthic_group	0.0291839	0.0397962	0.0238777	0.0106123	0	0.00795925	0.0397962	0.0212247	0.0610209	0.0185716	0.0344901	0.0424493
Lawsonia	0	0	0	0	0	0.0610209	0	0	0	0	0	0
Lachnoclostridium	0	0	0	0	0	0.0583678	0	0	0	0	0	0
[Eubacterium]_siraeum_group	0	0	0	0	0	0.0583678	0	0	0	0	0	0
unidentified_SAR324_clade(Marine_group_B)	0.0557147	0.0397962	0.0106123	0.0212247	0	0.0238777	0.031837	0.0344901	0.0583678	0.0371432	0.0424493	0.0212247
Rhodovastum	0.0159185	0.0212247	0.00530617	0.00795925	0.0106123	0.0106123	0.00795925	0.00265308	0.00530617	0.0238777	0.0583678	0.031837
Dactylosporangium	0.0185716	0.031837	0.00530617	0	0.00530617	0.0291839	0.0291839	0.0238777	0.0291839	0.0265308	0.0583678	0.0159185
Ruegeria	0	0	0	0	0	0.0557147	0	0	0	0	0	0
Proteus	0	0	0	0	0	0.0530617	0	0	0	0	0	0
Roseburia	0	0	0	0	0	0.0530617	0	0	0	0	0	0
Mucilaginibacter	0.0424493	0	0.0397962	0.0238777	0.0106123	0.0106123	0	0.0265308	0.0265308	0.0530617	0.0504086	0.0238777
Cetobacterium	0	0	0	0	0	0.0530617	0	0	0	0	0	0
Stenotrophomonas	0	0.0185716	0.0132654	0.0291839	0.0132654	0.0159185	0.0159185	0.0106123	0.0212247	0.0477555	0.0530617	0.0451024
Moheibacter	0	0	0	0	0	0	0	0	0	0	0.0530617	0
unidentified_Rhodanobacteraceae	0	0.0530617	0.0238777	0.00530617	0.00530617	0	0.0132654	0	0.00530617	0.0106123	0.0106123	0.0132654
Granulicatella	0	0	0	0	0	0.0530617	0	0	0	0	0	0
Photobacterium	0	0	0	0	0	0.0530617	0	0	0	0	0	0
Lentimicrobium	0	0	0	0	0	0.0530617	0	0	0	0	0	0
Ralstonia	0.0106123	0.0530617	0.0106123	0.00265308	0.00265308	0.00530617	0	0.0106123	0.00530617	0.0159185	0.0185716	0.00795925
Caproiciproducens	0	0	0	0	0	0.0530617	0	0	0	0	0	0
Ruminococcus	0	0	0	0	0	0.0530617	0	0	0	0	0	0
Microlunatus	0.00530617	0.0291839	0.0159185	0.00795925	0	0.0212247	0.0530617	0.0159185	0.0371432	0.0238777	0.0106123	0.0238777
Castellaniella	0	0.0371432	0.0106123	0.0159185	0.00530617	0.0530617	0.00795925	0.0159185	0.0106123	0.00795925	0.0106123	0.0106123
F0332	0	0	0	0	0	0.0530617	0	0	0	0	0	0
Rhodomicrobium	0.0424493	0.0265308	0.0159185	0.00795925	0.00265308	0.00530617	0.0397962	0.0185716	0.0344901	0.0344901	0.0238777	0.0504086
Lacunisphaera	0.0504086	0.0132654	0.0132654	0.00530617	0.00530617	0.0159185	0.0159185	0.0238777	0.0212247	0.031837	0.0159185	0.0132654
Fretibacterium	0	0	0	0	0	0.0504086	0	0	0	0	0	0
Oligoflexus	0.0212247	0.0185716	0.00530617	0.0159185	0	0	0.0344901	0.0265308	0.0477555	0.0159185	0.0424493	0.0159185
WCHB1-32	0	0.0477555	0	0	0	0.0212247	0.0132654	0.00265308	0.00265308	0	0	0
Spirochaeta	0.00530617	0.0159185	0.00530617	0.0106123	0	0.00795925	0.0106123	0.0106123	0.0291839	0.0159185	0.0477555	0.0344901
Candidatus_Nitrososphaera	0.0291839	0.0159185	0.00530617	0.0132654	0.00530617	0.00530617	0.0106123	0.0132654	0.0477555	0.00530617	0.0106123	0.0344901
Geobacillus	0	0	0	0	0	0.0477555	0	0	0	0	0	0
Agromyces	0.0106123	0.0238777	0.0106123	0.00265308	0.00530617	0.00530617	0.0212247	0.0451024	0.031837	0.0477555	0.0159185	0.0106123
Hirschia	0.0106123	0.0344901	0.0212247	0.0238777	0.00530617	0.0159185	0.0451024	0.0212247	0.0477555	0.0238777	0.0397962	0.031837
unidentified_0319-6G20	0.0477555	0.0212247	0	0.00795925	0	0.00795925	0.0159185	0.0159185	0.0185716	0.0185716	0.0185716	0.0185716
Sorangium	0.0477555	0.0159185	0	0.00530617	0	0.00530617	0.0291839	0.0159185	0.0238777	0.00530617	0.00530617	0.0185716
Jatrophihabitans	0.0265308	0.0477555	0.0132654	0.0238777	0.00265308	0.0238777	0.0424493	0.0397962	0.0344901	0.0265308	0.0397962	0.031837
Bordetella	0.0159185	0.00530617	0.0159185	0	0.00530617	0	0.0185716	0	0.00530617	0.0291839	0.0132654	0.0477555
Atopobium	0	0	0	0	0	0.0477555	0	0	0	0	0	0
Cardiobacterium	0	0	0	0	0	0.0477555	0	0	0	0	0	0
unidentified_Gaiellales	0.0159185	0.0238777	0.0106123	0.0159185	0.0159185	0.0424493	0.0424493	0.0424493	0.0106123	0.0451024	0.0265308	0.0212247
Iamia	0.0185716	0.0132654	0	0.0106123	0	0.00795925	0.031837	0.0451024	0.0106123	0.0212247	0	0.0159185
Rikenella	0	0	0	0	0	0.0451024	0	0	0	0	0	0
Rhodococcus	0.0132654	0.0212247	0.00795925	0.0159185	0.0106123	0.0265308	0.0451024	0.0159185	0.031837	0.0106123	0.0159185	0.0238777
Vulgatibacter	0.00530617	0.0397962	0.00530617	0.00265308	0.00530617	0.0212247	0.0132654	0.0397962	0.0212247	0.0159185	0.0451024	0.031837
Desulfobacca	0.0185716	0.0106123	0	0.0106123	0	0.00530617	0.0106123	0.00530617	0.0265308	0.0424493	0.00530617	0.0451024
Caulobacter	0.031837	0.0344901	0.0159185	0.0106123	0.0106123	0.0238777	0.0238777	0.0106123	0.0159185	0.0451024	0.0238777	0.0212247
Monoglobus	0	0	0	0	0	0.0451024	0	0	0	0	0	0
1921-03-01	0.0212247	0.0238777	0.00265308	0	0	0.00530617	0.0132654	0.0106123	0.0238777	0.0291839	0.0424493	0.031837
FCPS473	0.00530617	0.0132654	0	0.00530617	0	0	0	0.0132654	0.0212247	0.00795925	0.0185716	0.0424493
Azotobacter	0.0132654	0.0424493	0.031837	0.0106123	0.0238777	0.0106123	0.0159185	0.0106123	0.00795925	0.00530617	0.0106123	0.00530617
Mucispirillum	0	0	0	0	0	0.0424493	0	0	0	0	0	0
Roseiarcus	0.00530617	0.0424493	0.00795925	0.00530617	0	0.00530617	0.0106123	0.00530617	0.0106123	0.0159185	0.0106123	0.00530617
unidentified_Clostridia_vadinBB60_group	0	0	0	0	0	0.0424493	0	0	0	0	0	0
Bosea	0.0185716	0.0238777	0.0132654	0.0106123	0.00530617	0.0238777	0.00795925	0.0106123	0.00530617	0.0106123	0.0424493	0.0106123
Nordella	0.0424493	0.0265308	0.00530617	0.00795925	0.0106123	0.0238777	0.031837	0.00265308	0.0265308	0.0238777	0.0212247	0.0397962
Sphingobium	0.0212247	0.0238777	0.0265308	0.0132654	0.0212247	0.0132654	0.031837	0.0106123	0.0159185	0.0344901	0.0424493	0.0159185
Thiobacillus	0.0159185	0	0.0106123	0	0.00795925	0.00530617	0.0238777	0.0185716	0	0.0424493	0.0344901	0.0238777
unidentified_TK10	0.0159185	0.0265308	0.0159185	0.00530617	0.0185716	0.0397962	0.0159185	0.00530617	0.00530617	0.0159185	0.0212247	0.0132654
Cloacibacterium	0	0	0	0	0	0.0397962	0	0	0	0	0	0
Parabacteroides	0	0	0	0	0	0.0397962	0	0	0	0	0	0
Candidatus_Nitrosotenuis	0.0265308	0.0106123	0	0	0	0.0132654	0.0397962	0.0106123	0.0265308	0.00265308	0.0106123	0
Catenulispora	0.00265308	0.00530617	0	0	0	0	0.0397962	0.0106123	0	0.00795925	0.00530617	0.00795925
G12-WMSP1	0.0106123	0.0106123	0.00530617	0.00530617	0	0.0106123	0.00530617	0.00795925	0.0397962	0.0212247	0.0238777	0.0212247
unidentified_Candidatus_Jorgensenbacteria	0.0106123	0.0371432	0.0212247	0.0106123	0.00795925	0.0159185	0.0159185	0.0397962	0.0185716	0.0106123	0	0.0238777
Lacibacter	0.0344901	0.0106123	0.00530617	0.00530617	0	0	0.0159185	0.0106123	0.0106123	0.00795925	0.0397962	0.0106123
Parvimonas	0	0	0	0	0	0.0397962	0	0	0	0	0	0
Thauera	0	0	0	0	0	0	0	0.0397962	0.0106123	0	0	0
TM7x	0	0	0	0	0	0.0397962	0	0	0.00530617	0	0	0
Pedosphaera	0.0371432	0.0159185	0.00530617	0	0	0.0132654	0.0265308	0.0397962	0.00795925	0.0185716	0.00530617	0.0212247
Catonella	0	0	0	0	0	0.0397962	0	0	0	0	0	0
KD3-10	0.0132654	0.00530617	0.0132654	0.00265308	0	0	0.0397962	0.0397962	0.0106123	0.0291839	0.0238777	0.0371432
Sumerlaea	0.0238777	0.0265308	0.0106123	0.00265308	0.00530617	0.00530617	0.0185716	0.00530617	0.00795925	0.0132654	0.031837	0.0397962
DEV114	0.00530617	0.00530617	0.00265308	0	0	0.00795925	0.0371432	0.00795925	0.00795925	0.0106123	0.0106123	0.0106123
Polyangium	0.0106123	0.0106123	0	0.0159185	0.00265308	0	0.0371432	0.0106123	0.0265308	0.00265308	0.00530617	0.00530617
Azoarcus	0.0265308	0.0265308	0.0238777	0.0106123	0.00265308	0.0291839	0.0344901	0.0371432	0.00530617	0.0291839	0.00530617	0.00795925
Luteitalea	0.00265308	0.0212247	0	0	0	0.0212247	0.0212247	0.0291839	0.0212247	0.0371432	0.0132654	0.0132654
Labrys	0.0159185	0.00795925	0.0159185	0.00530617	0	0.0159185	0.0185716	0.0106123	0.0344901	0.0159185	0.0106123	0.0106123
Nitrolancea	0	0.0159185	0.00530617	0.00795925	0	0.0159185	0.0106123	0.00530617	0	0.0159185	0.0212247	0.0344901
Lachnospiraceae_UCG-006	0	0	0	0	0	0.0344901	0	0	0	0	0	0
Staphylococcus	0	0.00530617	0.00795925	0	0	0.0106123	0	0	0.0344901	0	0	0.0106123
Capnocytophaga	0	0	0	0	0	0.0344901	0	0	0	0	0	0
Lachnospiraceae_UCG-001	0	0	0	0	0	0.0344901	0	0	0	0	0	0
Candidatus_Alysiosphaera	0.0238777	0.0132654	0.00795925	0.00530617	0.0106123	0.0106123	0.0265308	0.0238777	0.0344901	0.0106123	0.0238777	0.0212247
AKYG587	0	0.0132654	0	0	0.00265308	0.0106123	0.00795925	0.0212247	0.00265308	0.0159185	0.0106123	0.0344901
Aminobacter	0.0344901	0.0185716	0	0	0	0.0132654	0.0238777	0.00795925	0.0185716	0.0238777	0.0106123	0.00530617
Roseisolibacter	0.00530617	0.0344901	0.0132654	0	0	0.00530617	0.0159185	0	0.00530617	0	0.0106123	0
Pelomonas	0	0.031837	0.00795925	0.00265308	0	0.00530617	0.00265308	0	0.0106123	0.0106123	0	0.00265308
Oryzihumus	0.00530617	0.0291839	0	0	0	0.00530617	0.0106123	0.0159185	0.0159185	0.0159185	0.0106123	0.031837
Sphingopyxis	0.031837	0	0.0185716	0	0.0106123	0.00530617	0.0212247	0.00530617	0	0.00795925	0.0185716	0.0106123
Cytophaga	0.0212247	0.0159185	0.0265308	0.00265308	0	0.0106123	0.0159185	0.031837	0.031837	0.0212247	0.00530617	0
Olsenella	0	0	0	0	0	0.031837	0	0	0	0	0	0
Paludibacter	0.00795925	0.031837	0	0	0	0.0185716	0	0.0106123	0	0	0	0
Hydrogenophaga	0.0106123	0.0132654	0.00530617	0.00530617	0	0.0106123	0.031837	0	0.0238777	0.0265308	0.0265308	0.0265308
IS-44	0.00795925	0	0	0	0	0	0.00530617	0.0132654	0.031837	0	0.00265308	0.0106123
Ignavibacterium	0.00530617	0.0106123	0	0.0106123	0.0106123	0.0106123	0	0.0291839	0.0106123	0.0106123	0.031837	0.0132654
Peredibacter	0.00795925	0.00795925	0	0	0	0	0.00530617	0.0106123	0.0238777	0.031837	0	0.0238777
Clostridium_sensu_stricto_5	0.00530617	0	0.00530617	0	0.00530617	0.0291839	0.00530617	0	0	0.00530617	0.0106123	0.00530617
Candidatus_Nitrocosmicus	0.0132654	0.00265308	0.00530617	0.00795925	0	0	0.0238777	0.0238777	0.0185716	0.0106123	0.00530617	0.0291839
Peptococcus	0	0	0	0	0	0.0291839	0	0	0	0	0	0
Luteimonas	0	0.00530617	0	0	0	0	0.0106123	0	0.0291839	0.00795925	0.0106123	0
Cellvibrio	0.00530617	0.00795925	0.0291839	0	0	0	0.0238777	0.0185716	0.00530617	0.00265308	0.0132654	0
Novispirillum	0	0	0	0	0	0.0291839	0	0	0	0	0	0
Actinobacillus	0	0	0	0	0	0.0291839	0	0	0	0	0	0
Dechlorosoma	0	0.0291839	0.0106123	0.00265308	0	0.0159185	0	0	0	0	0.00530617	0
Actinocorallia	0.00530617	0.00530617	0	0	0.0106123	0.0291839	0.00530617	0.00530617	0.00530617	0.0212247	0.00265308	0.0159185
Panacagrimonas	0.00530617	0.0291839	0	0	0	0	0.0212247	0.0106123	0	0	0	0.00530617
Azohydromonas	0.0212247	0.0159185	0.0106123	0.00530617	0.00530617	0.0291839	0.0238777	0.0212247	0.0238777	0.0159185	0.0238777	0.0159185
Pirellula	0	0.00530617	0	0.00530617	0	0.0106123	0.0212247	0.0291839	0	0.0159185	0.0159185	0.00530617
unidentified_WWE3	0	0.00795925	0.00795925	0.00530617	0.00530617	0.0159185	0.00265308	0.00530617	0.00265308	0.0159185	0.0185716	0.0265308
alphaI_cluster	0.0265308	0.00530617	0.00795925	0.0132654	0.00265308	0	0.0159185	0.0106123	0.0159185	0.00530617	0	0.0132654
unidentified_Clostridia_UCG-014	0	0	0	0	0	0.0265308	0	0	0	0	0	0
Methylobacterium-Methylorubrum	0	0.0265308	0.0159185	0	0.0132654	0.0238777	0.00530617	0.00530617	0.0185716	0.00530617	0.0106123	0.0132654
Vogesella	0	0.0106123	0.00530617	0	0.00530617	0.0212247	0.0159185	0.00265308	0.00530617	0.00530617	0.0265308	0.0106123
Geothermobacter	0	0.0106123	0.00530617	0	0	0	0.0159185	0.0265308	0.00530617	0.0212247	0	0
Desulfobulbus	0.0265308	0.00795925	0.00530617	0.0132654	0	0.0159185	0.0238777	0.0106123	0.0212247	0.0159185	0.00265308	0.0106123
Candidatus_Berkiella	0.0238777	0.00265308	0	0.00265308	0	0.0106123	0.0106123	0	0.00795925	0.00265308	0.0265308	0.0106123
MM2	0.0185716	0.0106123	0.0159185	0.00530617	0.0106123	0.0159185	0.0132654	0.0132654	0.0265308	0.0159185	0.0106123	0.00530617
Leptospirillum	0	0.00530617	0	0	0	0	0	0.0265308	0.00265308	0	0	0.0106123
Craurococcus-Caldovatus	0	0	0	0	0	0.0265308	0	0	0	0	0	0
966-1	0	0	0	0	0	0	0	0.0265308	0.00530617	0	0	0.00530617
Tannerella	0	0	0	0	0	0.0265308	0	0	0	0	0	0
Thermincola	0.0106123	0.0265308	0	0.00795925	0.00530617	0.0159185	0.00795925	0.0106123	0.0106123	0	0.00530617	0.00530617
Anaerotruncus	0	0	0	0	0	0.0238777	0	0	0	0	0	0
Rikenellaceae_RC9_gut_group	0	0	0	0	0	0.0238777	0	0	0	0	0	0
unidentified_Ruminococcaceae	0	0	0	0	0	0.0238777	0	0	0	0	0	0
Methylotenera	0.0238777	0	0.0106123	0.0132654	0.00530617	0.00530617	0	0.00530617	0.0238777	0.0106123	0.0238777	0.00530617
Hydrogenispora	0.00795925	0.0238777	0	0	0	0	0.00530617	0.00530617	0	0	0.0132654	0.00530617
Bacteriovorax	0	0	0.00530617	0	0	0.0238777	0	0.00265308	0.00530617	0	0	0.00795925
Candidatus_Paracaedibacter	0.00530617	0.00795925	0	0	0	0.0159185	0.0185716	0.0106123	0.0106123	0.0106123	0.0238777	0.00530617
Stenotrophobacter	0	0.0238777	0	0	0	0	0.00530617	0	0.00530617	0	0	0.00530617
[Eubacterium]_saphenum_group	0	0	0	0	0	0.0238777	0	0	0	0	0	0
Angustibacter	0.00530617	0.0159185	0.0106123	0.0106123	0.00530617	0.0238777	0.0159185	0.0159185	0.00530617	0.00530617	0.00530617	0.0132654
Propionivibrio	0.00530617	0.0238777	0.0106123	0.00530617	0.0106123	0.0238777	0.0159185	0.0159185	0.0132654	0.0106123	0.0185716	0.0159185
Defluviitaleaceae_UCG-011	0	0	0	0	0	0.0238777	0	0	0	0	0	0
Spirochaeta_2	0.00530617	0.0238777	0.00530617	0.00265308	0	0.0159185	0.0185716	0.0159185	0.0106123	0	0.00530617	0.00530617
Cutibacterium	0	0.00265308	0	0	0	0.0238777	0	0.00795925	0.00530617	0	0.0132654	0.0106123
Intestinimonas	0	0	0	0	0	0.0238777	0	0	0	0	0	0
Chitinibacter	0.0106123	0.00530617	0.00530617	0	0	0.00530617	0.00530617	0	0.0159185	0.0238777	0.0132654	0.00265308
Virgisporangium	0.0106123	0	0.00265308	0	0.00530617	0	0.00530617	0	0.0238777	0.00530617	0.00795925	0.0106123
unidentified_mle1-27	0.00265308	0.00530617	0.00795925	0	0	0	0.0238777	0.0106123	0.0159185	0.0238777	0.00530617	0.0212247
Peptostreptococcus	0	0	0	0	0	0.0238777	0	0	0	0	0	0
unidentified_MBNT15	0.0238777	0.0238777	0.0106123	0.00530617	0.00530617	0.00530617	0.00530617	0.0159185	0.0185716	0.0106123	0.0212247	0.00795925
Herpetosiphon	0.00795925	0.0238777	0.00530617	0	0	0	0.00530617	0.0132654	0.0212247	0.0159185	0.0106123	0.0212247
unidentified_Bathyarchaeia	0	0.00530617	0	0.00265308	0	0	0	0.00530617	0.0159185	0.00530617	0.00530617	0.0238777
Silvanigrella	0	0.00530617	0.00530617	0	0	0	0.00265308	0.0238777	0.0185716	0.00265308	0.00795925	0
Methylophilus	0.00530617	0.00265308	0	0.00530617	0.00265308	0	0.0238777	0.00530617	0.00530617	0.0106123	0.0106123	0
Haematospirillum	0	0	0	0	0	0.0238777	0	0	0	0	0	0
Longivirga	0.00530617	0	0.00530617	0.00795925	0	0.00530617	0.00530617	0.0106123	0.0238777	0.0106123	0.0159185	0.0132654
unidentified_NS11-12_marine_group	0.0106123	0.00795925	0.00795925	0	0	0	0	0.0238777	0.00530617	0	0.00530617	0
JG30a-KF-32	0	0	0.0106123	0.00265308	0	0	0.00530617	0	0.00530617	0.0106123	0.0159185	0.0212247
Kribbella	0.00530617	0.00265308	0	0.00530617	0	0.0159185	0.0106123	0.00795925	0.0212247	0	0	0.00530617
Turneriella	0.0132654	0.0185716	0	0	0	0.00530617	0.0106123	0.0159185	0.0212247	0.0212247	0.00795925	0.00530617
FFCH5858	0.0212247	0	0	0	0	0	0.0159185	0.00265308	0	0	0	0.00530617
Sporocytophaga	0.00795925	0.0212247	0	0	0.00265308	0.00530617	0.0132654	0.0106123	0.00530617	0.0212247	0	0.0185716
Sva0081_sediment_group	0.00265308	0	0	0	0.00530617	0	0	0.0106123	0.00530617	0.0106123	0	0.0212247
unidentified_Mitochondria	0.0159185	0.0212247	0.00530617	0	0.00530617	0.00530617	0.00795925	0.00530617	0.00530617	0.00795925	0	0.00265308
Taibaiella	0	0.0185716	0.0212247	0.00795925	0	0.0159185	0.00530617	0	0.00530617	0.00795925	0.00530617	0.00795925
1959-01-01	0.00795925	0.0212247	0	0.00795925	0	0.0159185	0.0106123	0	0.00795925	0.00795925	0.00530617	0.00530617
Oxobacter	0	0.00265308	0.00265308	0	0	0	0.00265308	0.0212247	0.00530617	0	0.00530617	0
ADurb.Bin118	0.0106123	0	0.00265308	0.00265308	0.00265308	0	0.00530617	0.0212247	0.0185716	0.0185716	0.0106123	0.00795925
Desulfovirga	0.0132654	0.00795925	0	0.00530617	0	0.0106123	0	0.0212247	0.00795925	0.00530617	0.00530617	0.0106123
possible_genus_04	0.00795925	0.00530617	0	0.00265308	0	0	0.00530617	0.0132654	0.0212247	0.00530617	0	0
UBA1819	0	0	0	0	0	0.0212247	0	0	0	0	0	0
Johnsonella	0	0	0	0	0	0.0212247	0	0	0	0	0	0
unidentified_JG30-KF-AS9	0.00530617	0.0106123	0.00265308	0	0	0	0	0	0.0159185	0.00795925	0.0212247	0.0159185
Alterococcus	0	0	0	0	0	0	0	0.00530617	0	0	0	0.0185716
Tahibacter	0	0.00530617	0.00530617	0.00530617	0	0.00530617	0	0.00530617	0.0185716	0	0	0
Actinotalea	0.0106123	0	0.00265308	0	0	0	0.0159185	0.00530617	0.00265308	0.00530617	0.0185716	0
Domibacillus	0	0	0	0	0	0	0	0	0	0	0.00530617	0.0185716
unidentified_IMCC26256	0.0159185	0.0159185	0.00530617	0.00530617	0	0.00530617	0.00795925	0.0185716	0.0185716	0.0185716	0.0159185	0.0106123
Dyadobacter	0.00795925	0.00530617	0.0106123	0.00795925	0.0132654	0.00530617	0.0106123	0.00530617	0.00530617	0.0106123	0.0159185	0.0185716
Permianibacter	0	0	0	0	0	0	0.0185716	0	0	0	0	0.00530617
Helicobacter	0	0	0	0	0	0.0185716	0	0	0	0	0	0
Nitrosarchaeum	0.00530617	0	0	0	0	0	0.00265308	0.00530617	0.0132654	0	0	0.0185716
Arcobacter	0	0	0	0	0	0	0	0	0	0	0.0185716	0
Methylobacillus	0	0.0185716	0.00265308	0	0	0	0.0106123	0.00530617	0.00530617	0	0.0185716	0.00530617
Negativibacillus	0	0	0	0	0	0.0185716	0	0	0	0	0	0
Lysinibacillus	0	0.0185716	0.00265308	0	0	0.00530617	0	0.0185716	0	0	0	0
Lutispora	0	0	0.00265308	0.00530617	0	0.00795925	0	0.0185716	0.0159185	0.00265308	0.00795925	0.0106123
TM7a	0.0159185	0	0	0	0.0159185	0.0159185	0.0159185	0.0132654	0	0	0.0185716	0.00530617
Fonticella	0.00795925	0.00530617	0.0106123	0	0	0.0106123	0.0159185	0.0106123	0.0185716	0.0106123	0.00530617	0.0106123
Chthonomonas	0	0.0159185	0	0.0106123	0.00265308	0.0159185	0	0.00530617	0.00530617	0.0106123	0.00530617	0.0159185
Romboutsia	0	0	0.00795925	0.00795925	0	0.0159185	0	0	0.00795925	0	0.00265308	0.0106123
Parvibacter	0	0	0	0	0	0.0159185	0	0	0	0	0	0
Fluviicola	0	0	0	0	0	0	0.0159185	0.0106123	0.0159185	0	0.0159185	0.00795925
Coxiella	0.00530617	0.00530617	0.0159185	0	0	0	0	0.00530617	0	0.00530617	0.00530617	0
Geodermatophilus	0	0.0106123	0.0159185	0.0106123	0	0.00795925	0.0132654	0.00795925	0.0132654	0	0	0.00795925
Amnipila	0	0	0	0	0	0.0159185	0	0	0	0	0	0
Blastococcus	0.00530617	0.0106123	0	0.00530617	0	0	0.0106123	0.0106123	0.0159185	0.00530617	0.00530617	0
Rudaea	0	0	0.00530617	0.0159185	0.00530617	0.00530617	0	0	0.00265308	0.00530617	0	0.00530617
NK4A214_group	0	0	0	0	0	0.0159185	0	0	0	0	0	0.00530617
Flavitalea	0	0.0159185	0.0106123	0	0	0	0	0.00530617	0.00530617	0	0.0106123	0.0106123
Aeromicrobium	0.00530617	0.00530617	0.0106123	0.0106123	0	0	0	0.00795925	0	0.0159185	0.0106123	0.0159185
Clostridium_sensu_stricto_8	0.00530617	0.0106123	0.00530617	0.00530617	0	0.0106123	0.0159185	0.0159185	0.0159185	0.00265308	0.0106123	0.00530617
Sterolibacterium	0.00530617	0.0159185	0	0	0.00530617	0.0106123	0	0.00530617	0.0159185	0.0159185	0.00795925	0
Filimonas	0	0.00265308	0.0106123	0	0.0159185	0	0	0.0132654	0.00530617	0.00530617	0.00530617	0
Crossiella	0.00530617	0	0	0	0	0	0.00265308	0.00795925	0	0.00530617	0.0159185	0.00530617
YC-ZSS-LKJ147	0	0.00265308	0	0.00265308	0	0	0.00265308	0.0159185	0	0.00530617	0	0.0159185
unidentified_JG30-KF-CM45	0	0	0	0	0.00265308	0.00530617	0	0	0	0.00530617	0.0159185	0.0106123
Symbiobacterium	0	0	0	0	0	0	0.0159185	0	0	0	0	0
Micropepsis	0.0106123	0.00530617	0.00530617	0.00530617	0.00530617	0	0.00530617	0.0132654	0	0.0106123	0.0159185	0.00265308
Bifidobacterium	0	0	0	0	0	0.0159185	0	0	0	0	0	0
Methanosarcina	0	0	0	0	0	0	0	0	0	0	0	0.0159185
Leptolinea	0	0	0	0	0	0.0159185	0.00530617	0	0	0.00530617	0.0106123	0.0159185
Acidisoma	0	0.00795925	0	0	0.00530617	0.0106123	0.0159185	0.00530617	0.0106123	0.00530617	0.0106123	0.00530617
Candidatus_Amoebophilus	0.00530617	0.0159185	0	0.00795925	0.00530617	0.00530617	0.00530617	0.0106123	0.0106123	0.0132654	0	0.0106123
Nitrosomonas	0	0.0159185	0.0106123	0.00530617	0	0	0.00265308	0.00530617	0	0.00795925	0.0159185	0.00530617
Sphingorhabdus	0.00530617	0.00530617	0.00530617	0	0	0	0.00530617	0	0.0159185	0	0.0159185	0.00795925
Noviherbaspirillum	0	0	0	0	0	0	0	0.0159185	0	0	0	0
Odoribacter	0	0	0	0	0	0.0159185	0	0	0	0	0	0
Ruminiclostridium	0.00530617	0.0106123	0	0	0	0.0106123	0	0	0.0159185	0.00530617	0.00795925	0.00530617
unidentified_bacteriap25	0	0	0	0.00530617	0	0.00530617	0	0.0159185	0.00530617	0	0	0
Halomonas	0.0132654	0.0132654	0.0106123	0.00795925	0.00265308	0	0.00530617	0.0159185	0.0159185	0	0.00795925	0.00530617
Nocardia	0.00530617	0	0	0.00530617	0	0	0.00795925	0.0159185	0.00530617	0	0	0
Sporichthya	0.00530617	0.00530617	0	0	0	0	0	0.0159185	0.0132654	0.00530617	0	0.00530617
Candidatus_Ovatusbacter	0.00530617	0.00265308	0	0.0132654	0.0159185	0.00530617	0.00530617	0.0106123	0.0132654	0.0132654	0.0159185	0.00795925
Amaricoccus	0	0	0	0.00265308	0	0	0.0106123	0.0159185	0	0	0	0
Planifilum	0	0.0159185	0	0	0.00530617	0	0.00530617	0	0	0.00530617	0.00530617	0
Parvibaculum	0.00530617	0.0159185	0.00265308	0	0	0	0.0106123	0.00530617	0.00530617	0.00265308	0.00795925	0
Rhodopila	0.00265308	0	0.0159185	0.00530617	0	0	0.00530617	0	0.00265308	0.00265308	0.0106123	0.00530617
Chitinophaga	0.00265308	0.0159185	0.0159185	0	0	0	0	0.0159185	0.0106123	0.00530617	0	0
Curvibacter	0	0.00530617	0	0	0	0.0159185	0.00530617	0	0.0106123	0.00265308	0.00530617	0.00265308
unidentified_OM190	0	0.0159185	0	0	0	0	0	0.0132654	0.00530617	0.00265308	0	0.00265308
Prosthecobacter	0	0.00795925	0	0.00530617	0	0.00530617	0	0	0.00530617	0.00795925	0.0159185	0.00530617
Roseimicrobium	0.00265308	0.0106123	0.00265308	0	0	0	0.0159185	0	0	0	0.0106123	0.00795925
Duganella	0.00265308	0	0.0159185	0.00265308	0.00265308	0	0.0106123	0	0	0.00530617	0.0159185	0.00530617
Asticcacaulis	0.00530617	0	0.00530617	0.0106123	0.00795925	0.00530617	0.00795925	0.00265308	0.0106123	0.0106123	0.0132654	0.00530617
Candidatus_Lumbricincola	0	0	0	0.0132654	0	0	0	0	0	0.00530617	0.00530617	0
Agathobacter	0	0	0	0	0	0.0132654	0	0	0	0	0	0
SH3-11	0.00530617	0.00265308	0	0	0	0	0.0132654	0.00530617	0	0	0	0
Chitinivorax	0.0106123	0	0	0	0	0	0.0132654	0	0	0	0	0
unidentified_Anaerolineaceae	0.00530617	0.0106123	0	0	0	0.0132654	0	0	0.00795925	0	0	0.00530617
unidentified_Saccharimonadales	0	0.00795925	0	0	0	0.0132654	0	0	0.00265308	0	0	0
BIyi10	0	0.00795925	0	0	0	0	0.00265308	0.00795925	0.0132654	0.00530617	0.00530617	0
Lechevalieria	0.00530617	0.0106123	0.00795925	0.00530617	0	0	0.0132654	0	0	0	0.00530617	0.0106123
Undibacterium	0.00265308	0	0	0.0132654	0	0	0	0	0.00530617	0.00265308	0	0
Gemmata	0	0.0132654	0	0.00795925	0	0	0.0132654	0.00265308	0.00530617	0	0.00530617	0
Kaistia	0	0	0.00530617	0.00530617	0	0.0106123	0	0	0.0132654	0	0.00530617	0.00530617
Algoriphagus	0	0	0	0	0	0	0.0106123	0.0132654	0	0	0	0.00530617
oc32	0.00265308	0	0	0.00265308	0	0	0.00530617	0.00530617	0.0132654	0	0	0
Acidovorax	0	0.0132654	0	0	0	0.0106123	0	0	0	0.00530617	0.0106123	0.0106123
OM60(NOR5)_clade	0	0	0.00530617	0	0	0	0.00530617	0.0132654	0.0132654	0	0.00265308	0
Verticiella	0	0	0	0	0	0	0	0	0	0	0.0132654	0.00795925
Nakamurella	0	0	0	0.00530617	0	0.00530617	0.0132654	0.00530617	0	0.00530617	0.0106123	0
Acidiphilium	0	0	0	0	0	0	0.0132654	0	0	0	0	0
Legionella	0.0106123	0.00530617	0	0	0.00265308	0.00530617	0.00795925	0.00530617	0.0132654	0	0	0.00530617
Gracilibacter	0	0	0.0132654	0.00530617	0.00530617	0	0.00265308	0	0	0	0	0
Methylomicrobium	0	0.0132654	0	0	0	0	0	0	0.00530617	0	0	0
Inquilinus	0	0.00530617	0	0	0.0106123	0.00530617	0	0.0106123	0.0132654	0.00795925	0.0106123	0.00530617
unidentified_Elsterales	0.0106123	0	0	0.00795925	0	0.00530617	0	0	0.00530617	0.0106123	0	0.00265308
Anaerocolumna	0	0	0	0	0	0	0.0106123	0.00265308	0	0	0	0
Candidatus_Nucleicultrix	0	0.00530617	0	0	0	0	0	0	0	0	0.0106123	0
Aneurinibacillus	0.0106123	0	0	0	0	0.00530617	0	0.00530617	0	0	0	0
Actinospica	0	0	0	0	0	0	0.0106123	0.00530617	0	0.00530617	0	0.00530617
unidentified_Vicinamibacterales	0	0	0	0	0	0	0.0106123	0	0.00530617	0	0.00265308	0
Wolinella	0	0	0	0	0	0.0106123	0	0	0	0	0	0
Microcoleus_Es-Yyy1400	0	0	0	0	0	0	0	0	0	0	0	0.0106123
Vicinamibacter	0	0.00265308	0	0	0	0	0	0.0106123	0	0	0	0
Isosphaera	0	0	0	0	0	0	0	0	0	0	0	0.0106123
unidentified_Acidobacteriales	0	0	0.00530617	0	0	0.0106123	0	0.00265308	0.00265308	0.00795925	0	0
Kurthia	0	0	0	0	0	0.00530617	0.00265308	0	0	0	0.0106123	0
Aetherobacter	0.00530617	0.0106123	0	0	0	0	0	0.0106123	0.00530617	0	0	0
Methylomonas	0	0	0.0106123	0	0	0	0.0106123	0	0	0	0	0
Clostridium_sensu_stricto_6	0.00265308	0.0106123	0.00530617	0.00530617	0.00530617	0.00530617	0.0106123	0	0	0	0	0
Erysipelatoclostridium	0	0	0	0	0	0.0106123	0	0	0	0	0	0
Singulisphaera	0	0	0	0	0	0	0	0.0106123	0	0	0	0.00530617
unidentified_Candidatus_Yanofskybacteria	0	0	0	0	0	0	0	0	0	0.0106123	0	0
unidentified_Microscillaceae	0	0	0.0106123	0	0.00530617	0.00530617	0	0.0106123	0.00265308	0.00530617	0.00530617	0.00265308
unidentified_Kapabacteriales	0	0	0	0	0	0.00530617	0	0.0106123	0.00265308	0	0	0
Candidatus_Jidaibacter	0	0	0	0	0.00530617	0	0	0	0	0	0.0106123	0.00530617
Psychrobacillus	0	0.00530617	0	0	0	0	0	0.0106123	0	0	0.00530617	0
Truepera	0	0.0106123	0	0	0	0	0	0	0	0	0	0
unidentified_Candidatus_Abawacabacteria	0.00530617	0	0	0	0	0	0	0.00265308	0	0	0.0106123	0
Aquisphaera	0.00530617	0.00795925	0	0	0.0106123	0.00530617	0	0	0.0106123	0.00530617	0	0.00530617
Humibacter	0	0	0	0	0	0.0106123	0	0	0	0	0	0
Cystobacter	0	0	0	0	0	0	0	0.0106123	0	0	0	0
Verrucomicrobium	0	0.0106123	0	0	0	0	0	0	0	0	0.00265308	0
[Desulfobacterium]_catecholicum_group	0	0.00265308	0	0	0	0	0	0.0106123	0	0.00530617	0	0
Candidatus_Megaira	0	0	0	0	0	0	0	0	0.0106123	0	0	0
unidentified_Microgenomatia	0	0.0106123	0	0	0.00265308	0	0	0	0	0	0	0
Erythrobacter	0	0.0106123	0	0	0	0.0106123	0.0106123	0	0	0	0.00795925	0.00530617
Alkaliphilus	0.00795925	0	0	0	0	0	0.0106123	0	0.00530617	0	0	0
Methylovirgula	0.00530617	0.00530617	0.0106123	0.00265308	0	0	0.00265308	0	0.00265308	0	0	0
Demequina	0	0	0	0	0	0.00530617	0	0	0	0.0106123	0	0.00530617
Syntrophobacter	0.00265308	0	0.00530617	0	0	0	0	0.00530617	0	0.0106123	0.00265308	0.0106123
Gallionella	0.00530617	0	0	0	0	0	0	0	0	0.0106123	0	0
Solobacterium	0	0	0	0	0	0.0106123	0	0	0	0	0	0
Quadrisphaera	0	0	0	0	0	0.00530617	0	0	0	0.00530617	0.00265308	0.0106123
unidentified_Candidatus_Liptonbacteria	0	0	0	0	0.0106123	0	0	0	0	0	0	0
Methylorosula	0.00265308	0.00265308	0.00530617	0	0	0	0	0.00265308	0	0	0	0.0106123
Geminicoccus	0.0106123	0	0.00530617	0	0	0	0	0	0.0106123	0	0	0
Minicystis	0.0106123	0.00530617	0	0	0	0	0.00530617	0.0106123	0	0.00530617	0	0.00530617
Oribacterium	0	0	0	0	0	0.0106123	0	0	0	0	0	0
Sporacetigenium	0.00265308	0.0106123	0.00265308	0	0	0	0.00265308	0.00530617	0.0106123	0	0.00530617	0
Actinomadura	0	0.00530617	0	0	0	0.0106123	0	0	0	0	0	0
Azospirillum	0.00265308	0	0	0	0.00530617	0.0106123	0	0	0	0	0	0
Woeseia	0	0	0	0	0	0	0	0	0.0106123	0	0	0
Niveitalea	0.0106123	0.00530617	0.00530617	0	0	0	0	0.00265308	0	0.00265308	0	0
IMCC26207	0	0	0	0	0	0	0	0.0106123	0.00530617	0.00265308	0.00530617	0
Pseudobacteroides	0	0	0	0	0	0.00530617	0.0106123	0	0	0	0.00530617	0
Candidatus_Methylomirabilis	0	0	0	0	0	0	0	0.00265308	0.0106123	0	0	0
Terriglobus	0	0.00530617	0.00530617	0	0	0	0.0106123	0	0	0	0	0
Thermoactinomyces	0	0.0106123	0	0	0	0	0	0.00530617	0.00265308	0	0	0.00530617
Dorea	0	0	0	0	0	0.0106123	0	0	0	0	0	0
Litorilinea	0	0	0	0	0.00530617	0	0.00795925	0.00530617	0	0	0.0106123	0.0106123
Xenorhabdus	0	0	0	0	0	0.0106123	0	0	0	0	0	0
unidentified_Pseudonocardiaceae	0	0	0	0	0	0	0.0106123	0	0	0	0	0
Formivibrio	0.00530617	0.00530617	0	0	0	0	0.00530617	0.00795925	0.0106123	0.00530617	0.00530617	0
Neochlamydia	0	0	0	0	0	0	0	0.0106123	0	0	0	0
Propionicimonas	0	0	0	0	0	0.0106123	0.00530617	0	0.00530617	0	0	0
Terrimicrobium	0	0.0106123	0	0	0.00265308	0	0	0	0.00265308	0.00795925	0	0.00530617
Pseudoramibacter	0	0	0	0	0	0.0106123	0	0	0	0	0	0
Aureimonas	0	0.0106123	0	0	0	0	0	0	0.0106123	0	0	0
Anaerococcus	0	0	0	0	0	0.0106123	0	0	0	0	0	0
Butyricicoccus	0	0	0	0	0	0.0106123	0	0	0	0	0	0
Dehalogenimonas	0	0.0106123	0	0	0	0	0	0	0	0.00530617	0	0
Amycolatopsis	0.00265308	0	0	0	0	0	0	0	0.00265308	0.00530617	0	0.0106123
unidentified_11-24	0	0	0	0	0	0.00530617	0.00530617	0.00530617	0.00265308	0.0106123	0	0
Tychonema_CCAP_1459-11B	0	0	0.00530617	0	0.00795925	0	0.00530617	0	0	0	0	0
unidentified_Candidatus_Zambryskibacteria	0	0	0	0	0	0.00530617	0.00795925	0.00530617	0	0	0	0
Tissierella	0	0	0	0	0.00795925	0	0	0	0	0	0	0
Faecalibacterium	0	0	0.00795925	0	0	0.00530617	0	0	0	0	0	0
Patulibacter	0	0.00530617	0.00530617	0	0	0	0	0	0	0.00795925	0	0
Alkanibacter	0	0	0.00795925	0	0.00795925	0	0	0	0	0	0	0
Oscillochloris	0	0	0	0	0	0	0	0.00795925	0	0	0	0
Smaragdicoccus	0.00795925	0	0	0	0	0	0	0	0.00795925	0	0.00265308	0
Plasticicumulans	0.00795925	0	0	0	0	0	0	0	0	0	0	0
Desulfosporosinus	0	0.00530617	0	0	0	0	0.00795925	0	0	0	0.00530617	0.00795925
Rhodobacter	0.00795925	0.00530617	0.00265308	0.00530617	0	0	0.00530617	0	0	0	0	0.00530617
Clostridium_sensu_stricto_3	0	0.00795925	0	0	0	0	0.00530617	0.00530617	0	0	0	0
Thioalkalispira-Sulfurivermis	0.00530617	0.00530617	0.00265308	0.00265308	0.00265308	0	0.00530617	0	0	0	0.00530617	0.00795925
Chitinimonas	0	0.00795925	0.00530617	0	0	0	0.00530617	0	0	0	0	0
Limnobacter	0	0	0.00265308	0	0.00795925	0	0	0	0	0	0	0.00530617
Ottowia	0.00530617	0.00795925	0.00265308	0	0.00530617	0	0	0.00530617	0	0	0	0
Thermomonas	0.00265308	0	0.00530617	0	0.00530617	0	0.00530617	0.00530617	0.00795925	0	0.00530617	0.00530617
Tolypothrix	0	0	0.00265308	0	0	0	0	0.00265308	0	0	0.00795925	0.00530617
Zoogloea	0.00530617	0.00795925	0	0	0	0	0	0	0.00530617	0	0	0
Arachidicoccus	0	0	0	0	0	0	0	0	0	0.00795925	0	0
unidentified_BSV26	0	0.00265308	0	0.00530617	0	0	0	0	0.00530617	0	0.00530617	0.00795925
Inhella	0.00530617	0.00530617	0	0	0	0	0.00530617	0	0	0.00265308	0.00530617	0
Pseudoflavitalea	0.00265308	0	0	0	0	0.00530617	0	0	0	0	0	0.00530617
Family_XIII_AD3011_group	0	0	0	0	0	0.00530617	0	0	0	0	0	0
Anaerovorax	0	0	0	0	0	0	0	0	0	0	0	0.00530617
CL500-3	0	0	0	0	0	0	0	0	0	0.00530617	0	0
Candidatus_Captivus	0	0.00265308	0	0	0	0.00530617	0	0.00265308	0	0	0	0
unidentified_Chthonomonadales	0	0	0	0	0	0	0	0	0	0	0	0.00530617
Cohnella	0	0	0	0.00530617	0	0.00530617	0.00530617	0.00530617	0.00530617	0	0	0.00530617
Taonella	0	0	0	0	0	0.00530617	0	0	0	0	0	0
Prevotellaceae_UCG-001	0	0	0	0	0	0.00530617	0	0	0	0	0	0
Caldicoprobacter	0	0.00530617	0	0	0	0	0	0	0	0	0	0
KCM-B-112	0	0	0	0	0	0	0	0.00530617	0	0	0	0
DSSD61	0.00530617	0	0	0	0	0	0	0	0.00265308	0.00530617	0	0
Sphingoaurantiacus	0.00530617	0	0	0	0	0	0	0	0	0	0	0
unidentified_Blfdi19	0	0.00530617	0	0	0	0	0.00530617	0	0	0	0	0
Procabacter	0	0	0	0	0	0	0	0	0	0	0	0.00530617
Spirosoma	0	0	0	0	0	0	0	0	0	0	0	0.00530617
Endomicrobium	0	0	0	0.00530617	0	0.00530617	0	0	0	0	0	0
JCM_18997	0	0	0	0	0	0	0.00530617	0.00530617	0	0	0	0
Uliginosibacterium	0	0.00530617	0	0.00530617	0	0	0	0	0	0	0	0
Sediminibacterium	0	0.00530617	0	0	0	0	0.00530617	0.00265308	0	0	0	0
unidentified_Caloramatoraceae	0	0	0	0	0	0	0	0	0	0	0.00530617	0
Providencia	0	0	0	0	0	0.00530617	0	0	0	0	0	0
unidentified_Geobacteraceae	0.00265308	0	0	0.00530617	0	0.00530617	0	0	0	0.00265308	0.00265308	0.00530617
Cryptobacterium	0	0	0	0	0	0.00530617	0	0	0	0	0	0
Aeribacillus	0.00530617	0	0	0	0.00265308	0.00530617	0	0	0	0	0	0
unidentified_Saprospiraceae	0	0	0	0	0	0.00530617	0	0.00265308	0	0.00530617	0.00265308	0
Cavicella	0	0	0	0	0	0.00530617	0	0	0.00530617	0	0	0.00530617
Saccharomonospora	0	0	0	0.00530617	0	0	0	0	0	0	0	0
Roseococcus	0	0	0.00530617	0	0	0	0	0	0	0	0	0
Rickettsia	0	0.00530617	0	0	0	0	0	0	0	0	0	0
Nonomuraea	0.00530617	0	0	0	0.00530617	0	0.00530617	0.00530617	0.00530617	0	0.00530617	0
Abditibacterium	0	0	0	0	0	0	0	0.00530617	0	0	0	0
Syntrophus	0	0	0	0	0	0	0	0.00530617	0	0	0	0.00265308
Candidatus_Entotheonella	0	0	0	0	0	0	0	0.00530617	0	0	0	0
Chryseobacterium	0	0.00265308	0.00265308	0.00530617	0.00530617	0	0	0	0	0.00265308	0.00265308	0
Anseongella	0.00530617	0	0	0	0	0	0	0	0	0	0	0
Pullulanibacillus	0	0	0	0	0	0	0	0	0	0	0	0.00530617
Magnetospirillum	0	0	0	0	0	0	0	0	0	0	0	0.00530617
unidentified_Solirubrobacteraceae	0	0	0.00265308	0	0	0	0	0	0	0	0	0.00530617
Desulfatiglans	0	0	0	0	0	0	0	0	0	0.00530617	0	0
Microcoleus_PCC-7113	0	0.00265308	0	0	0	0	0.00530617	0	0	0	0.00530617	0.00530617
Ga0074140	0	0	0	0	0	0.00530617	0.00530617	0	0	0	0	0
Caedibacter	0	0.00530617	0	0	0	0	0	0.00530617	0	0	0	0
Niveibacterium	0	0	0	0	0	0	0	0	0.00530617	0	0	0
Pir4_lineage	0	0	0	0	0	0	0	0.00530617	0	0	0.00530617	0
Novibacillus	0.00530617	0.00530617	0	0	0	0	0	0	0	0	0	0
Cephaloticoccus	0	0.00265308	0	0.00530617	0	0	0.00530617	0	0	0	0.00530617	0.00265308
Subdoligranulum	0	0	0	0	0	0.00530617	0	0	0	0	0	0
Aliidiomarina	0.00530617	0	0	0	0	0	0	0	0	0.00530617	0	0
Hydrogenophilus	0	0	0	0	0	0	0	0.00265308	0	0	0	0.00530617
Rubellimicrobium	0.00530617	0	0	0	0	0	0.00265308	0	0	0	0	0
Kroppenstedtia	0	0	0.00265308	0.00530617	0	0	0	0.00530617	0	0	0	0
unidentified_Absconditabacteriales_(SR1)	0	0	0	0	0	0.00530617	0	0	0	0	0	0
Vampirovibrio	0	0.00530617	0.00265308	0	0	0	0	0	0	0	0	0.00530617
Phaeodactylibacter	0	0	0	0	0	0	0	0	0	0	0.00530617	0
Anaerosporobacter	0	0	0	0	0	0	0	0	0	0.00530617	0	0
AAP99	0	0.00530617	0	0	0	0	0	0	0	0	0	0
Brevibacillus	0.00530617	0	0	0	0	0.00530617	0	0	0.00530617	0	0	0
Haliscomenobacter	0	0	0	0	0	0	0.00530617	0.00265308	0	0	0	0
Ferrovibrio	0.00530617	0	0	0	0.00530617	0	0	0	0	0	0.00265308	0
unidentified_Steroidobacteraceae	0.00265308	0.00530617	0	0	0	0	0	0	0	0	0	0.00265308
Solibacillus	0	0.00530617	0	0	0	0.00530617	0	0	0	0	0	0
Clostridium_sensu_stricto_9	0	0	0	0	0	0	0	0.00530617	0	0	0	0
Clostridium_sensu_stricto_11	0.00530617	0	0	0	0	0	0	0	0	0.00265308	0.00265308	0.00530617
Chthonobacter	0.00265308	0	0	0	0	0	0	0	0	0.00530617	0	0
Pseudoalteromonas	0	0	0	0	0	0.00530617	0	0	0	0	0	0
Ammoniphilus	0.00530617	0	0	0	0	0	0	0	0	0	0	0
LD29	0	0	0	0	0	0	0	0	0.00530617	0	0	0
Dysgonomonas	0	0	0	0	0.00530617	0	0	0	0	0	0	0.00530617
Arthrobacter	0	0	0	0.00265308	0	0	0	0	0	0	0	0.00530617
Methanomassiliicoccus	0	0	0	0	0	0.00530617	0	0	0	0	0	0
Pseudarcobacter	0	0	0	0	0	0	0	0	0	0	0.00530617	0
Crocinitomix	0	0	0	0	0	0	0	0	0	0.00530617	0	0
Bergeyella	0	0	0	0	0	0.00530617	0	0	0	0	0	0
Candidatus_Dichloromethanomonas	0.00530617	0	0	0	0	0	0	0.00530617	0	0	0	0
AR15	0	0	0	0	0	0	0.00530617	0	0	0	0	0
Ketobacter	0	0	0	0	0	0	0.00530617	0	0	0	0	0
unidentified_Lachnospiraceae	0	0	0	0	0	0.00530617	0	0	0	0	0	0
Fimbriiglobus	0	0	0	0	0	0	0	0	0	0.00530617	0	0
Pseudogracilibacillus	0	0.00530617	0	0	0	0	0	0	0	0	0	0
Sphaerobacter	0	0	0	0	0	0.00530617	0	0	0	0	0	0
Planctopirus	0.00530617	0	0	0	0	0	0	0	0	0	0	0
unidentified_Methylacidiphilaceae	0	0	0	0	0	0.00530617	0	0	0.00530617	0	0	0
Hydrocarboniphaga	0	0	0.00530617	0	0	0	0	0	0	0	0	0
IMCC26134	0	0	0	0	0	0	0	0	0	0.00265308	0.00530617	0
Candidatus_Hepatincola	0	0	0	0	0	0	0	0	0	0	0	0.00530617
Candidatus_Bealeia	0	0	0.00265308	0	0	0	0	0	0	0.00530617	0	0
unidentified_Berkelbacteria	0	0	0	0	0	0.00530617	0	0	0	0	0	0
Rhizomicrobium	0	0	0	0	0.00265308	0	0	0	0	0	0.00530617	0
Salinispira	0.00530617	0	0	0	0.00530617	0	0	0.00530617	0.00530617	0.00530617	0	0
unidentified_MB-A2-108	0	0	0	0	0.00265308	0	0	0.00530617	0	0	0	0
Cryptosporangium	0	0	0	0	0.00530617	0	0.00530617	0	0	0	0.00530617	0
Pigmentiphaga	0	0	0	0	0	0	0	0	0	0	0	0.00530617
Sporobacter	0	0	0	0	0	0.00530617	0	0	0	0	0	0
Tepidimicrobium	0	0	0	0	0	0	0	0	0	0	0	0.00530617
Leucobacter	0.00530617	0	0	0	0	0	0	0	0	0	0	0
Chiayiivirga	0	0	0.00530617	0	0	0	0	0	0	0	0	0
UCG-005	0	0	0	0	0	0.00530617	0	0	0	0	0	0
Thermosporothrix	0	0	0	0	0	0	0.00530617	0	0	0	0	0
Niabella	0.00530617	0	0	0	0	0	0	0	0	0	0	0
Cobetia	0	0	0	0	0	0.00530617	0	0	0	0	0	0
Syntrophorhabdus	0	0	0	0	0	0	0	0	0	0	0.00530617	0
Kineococcus	0	0	0	0.00530617	0	0	0	0	0	0	0	0
Pontibacter	0	0	0	0	0.00530617	0	0	0	0.00530617	0	0	0
Porticoccus	0	0.00530617	0	0	0.00530617	0	0	0	0.00530617	0	0	0
Hymenobacter	0	0	0	0	0	0	0	0	0	0	0	0.00265308
Leptolyngbya_EcFYyyy-00	0	0	0.00265308	0	0.00265308	0	0	0	0	0	0	0
Actinomycetospora	0	0	0	0	0	0	0	0.00265308	0	0	0	0
Laceyella	0.00265308	0	0	0	0	0	0	0	0	0	0	0
Rhodocytophaga	0	0	0	0	0.00265308	0	0	0	0	0	0	0
Ureibacillus	0	0	0	0	0	0	0	0	0	0	0.00265308	0
Leeia	0	0	0	0	0.00265308	0	0	0	0	0	0	0
Flexivirga	0	0	0	0	0	0	0	0	0	0	0	0.00265308
Heliimonas	0	0	0	0	0	0.00265308	0	0	0	0	0	0
Luteibacter	0	0	0.00265308	0	0	0	0	0	0	0	0	0
Pelagibius	0	0	0	0.00265308	0	0	0	0	0	0	0	0
Actinophytocola	0	0	0	0	0	0	0	0.00265308	0	0.00265308	0	0
Sinomonas	0	0	0	0	0.00265308	0	0	0.00265308	0	0	0	0
JdFR-76	0	0	0	0	0	0	0	0	0	0	0	0.00265308
Parviterribacter	0	0	0	0	0	0	0.00265308	0.00265308	0	0	0	0
Verruc-01	0	0	0.00265308	0	0	0	0	0	0	0	0.00265308	0
Desulfotomaculum	0	0.00265308	0	0	0	0	0	0	0	0	0	0
unidentified_Gastranaerophilales	0	0	0.00265308	0	0	0	0	0	0	0	0	0
Pusillimonas	0	0	0	0.00265308	0	0	0	0	0	0	0	0
Kineosporia	0	0	0.00265308	0	0	0	0	0	0	0	0.00265308	0
Segniliparus	0	0	0	0	0	0	0	0	0.00265308	0	0	0
Sedimentibacter	0	0	0	0	0	0	0.00265308	0	0	0	0	0
Aestuariimicrobium	0	0	0	0	0	0	0	0	0.00265308	0	0	0
Haloplasma	0	0	0	0	0	0	0	0	0	0	0	0
FFCH7168	0	0	0	0	0	0	0	0	0	0	0	0
Blastocatella	0	0	0	0	0	0	0	0	0	0	0	0
Silanimonas	0	0	0	0	0	0	0	0	0	0	0	0
unidentified_Sericytochromatia	0	0	0	0	0	0	0	0	0	0	0	0
Ornithinimicrobium	0	0	0	0	0	0	0	0	0	0	0	0
Sulfuricurvum	0	0	0	0	0	0	0	0	0	0	0	0
Simplicispira	0	0	0	0	0	0	0	0	0	0	0	0
Desulfomonile	0	0	0	0	0	0	0	0	0	0	0	0
Friedmanniella	0	0	0	0	0	0	0	0	0	0	0	0
Gordonia	0	0	0	0	0	0	0	0	0	0	0	0
Anaerospora	0	0	0	0	0	0	0	0	0	0	0	0

## Sheet: Table S6
Table S6. Relativate abundance of fungi at genus level based on gene prediction of co-assembled contigs (%)
Genus	Healthy_1	Healthy_2	Healthy_3	Healthy_4	Healthy_5	Healthy_6	Diseased_1	Diseased_2	Diseased_3	Diseased_4	Diseased_5	Diseased_6
Unclassified	17.8549	21.6781	15.4617	20.4996	14.7457	18.8947	15.5984	19.0636	27.8282	27.3234	19.4618	26.7643
Zopfiella	1.04579	1.87237	2.37918	1.23082	1.03775	0.870824	24.3589	4.32798	1.26501	3.10923	0.979426	0.368039
Trichoderma	4.80462	11.6867	0.77429	6.53018	21.837	5.96706	0.852724	1.26099	3.79502	2.2022	1.64511	1.22881
Fusarium	17.9917	14.2912	9.13259	14.0921	13.7763	12.5918	14.0921	16.7508	18.5246	19.6046	21.1532	21.7203
Apiosordaria	7.53575	16.4009	15.2766	16.5135	8.20144	12.3987	4.30384	4.0605	5.26115	2.65672	3.75078	3.03682
Ctenomyces	13.4304	0.134746	0.102568	0.150836	0.168936	2.24242	0.126702	0.106591	0.100557	0.0925125	0.100557	0
Cladosporium	0.474629	0.452507	0.579209	1.19261	3.68642	0.931159	0.613398	0.856746	0.752167	2.3651	13.0945	1.33339
Chaetomium	1.2992	1.55863	13.0925	1.7336	1.08602	1.47014	1.34344	2.00511	1.76377	1.3354	1.58679	1.0297
Mortierella	6.60861	5.03188	4.16105	8.02647	5.53868	13.0463	7.69865	4.76641	4.99568	6.28482	5.99521	6.80771
unidentified_Ascomycota_sp	0.601331	0.919092	9.89884	0.536975	1.10613	0.376084	0.321783	0.345916	0.408262	0.649599	0.390161	0.488707
Rhizophlyctis	0.148824	0.0442451	0.144802	0.0181003	0.084468	0.225248	0.0341894	5.82628	0.0221226	0.0784345	0.07039	0.0100557
Humicola	2.13181	2.10768	5.14048	1.99304	1.28914	3.33246	4.64574	4.05044	1.83818	1.42791	1.18657	1.11618
Gibberella	0.929147	0.965348	0.84468	1.15641	1.13428	0.790379	1.59484	4.4587	1.52243	1.31126	1.28914	0.814512
Apodus	0.420329	1.62098	3.90564	0.601331	0.339883	0.239326	0.448485	0.376084	0.259437	0.335861	0.301671	0.243348
unidentified	2.61046	2.41739	1.27104	1.72355	1.11216	1.30724	1.99505	2.80755	2.61046	3.23593	3.64017	2.72711
Chrysosporium	0.084468	0.100557	0.056312	0.0683788	0.0603343	0.084468	0.0442451	0.110613	0.0804457	3.49134	0.0884902	0.0502785
Ustilaginoidea	1.09205	0.826579	0.512841	0.864791	0.534964	0.59932	0.979426	0.854735	2.58432	1.04378	1.24087	2.23237
Botrytis	0.17698	0.189047	0.215192	1.85628	2.18611	1.6974	0.227259	0.259437	0.428373	0.227259	0.31776	0.152847
Dactylonectria	0.921103	1.97896	1.56266	1.59081	1.12222	1.36758	1.51238	1.4078	1.21875	1.17048	0.639543	2.13784
Candelaria	0.645576	0.500774	0.249382	0.287593	0.456529	0.778312	0.607365	0.711944	0.838646	0.822557	1.97896	1.20266
Olpidium	0.219214	0.713955	0.255415	0.287593	1.96891	0.476641	0.275526	0.713955	0.804457	0.24737	0.261448	1.89852
Plectosphaerella	0.353961	0.170947	1.17048	1.71148	1.32132	1.89248	0.384128	0.231281	0.400217	1.15037	1.33339	1.85427
f__Trimorphomycetaceae;g__unidentified	1.64511	0.913058	0.890936	1.01563	0.842668	1.0116	1.29316	1.62701	1.56668	1.22277	1.72154	1.36959
Trichocladium	0.603343	0.396195	0.605354	0.595298	0.571164	0.764234	0.557086	1.11819	0.245359	1.60891	1.17451	0.800434
Cercophora	0.382117	0.215192	0.239326	0.635521	1.54657	0.191058	0.187036	0.213181	0.22927	0.148824	0.146813	0.0784345
Remersonia	0.319772	0.138769	0.205136	1.37763	0.150836	0.148824	0.114635	0.156869	0.112624	0.112624	0.0804457	0.0221226
Thielavia	0.410273	0.277538	0.136758	0.112624	0.19307	0.154858	0.26346	1.31328	0.490719	0.323794	0.808479	0.84468
Nigrospora	0.452507	0.428373	0.408262	0.456529	0.45854	0.466585	0.742111	1.28914	1.26903	1.10613	0.359994	0.679766
Clonostachys	0.466585	0.63351	0.311727	0.303682	0.295638	0.297649	0.35195	0.697866	1.28713	0.337872	0.442451	0.748145
Cadophora	0.991493	0.341894	0.540997	0.468596	1.27305	0.315749	0.0905014	0.24737	0.195081	0.416306	0.146813	0.337872
unidentified_Hypocreales_sp	0.571164	0.283571	0.768256	0.888925	0.846691	0.800434	0.404239	0.33385	0.454518	0.283571	0.201114	1.22277
Curvularia	0.549042	0.243348	0.160891	0.136758	0.199103	0.144802	0.601331	0.547031	1.15842	0.319772	0.826579	0.386139
Hydropisphaera	0.128713	0.26346	0.148824	0.138769	0.124691	0.116646	0.156869	0.305694	1.07797	0.925125	0.291616	0.243348
f__Nectriaceae;g__unidentified	0.380106	0.520886	0.283571	0.273515	0.283571	0.251393	0.408262	0.619432	0.868813	0.35195	0.303682	1.07797
f__Mortierellaceae;g__unidentified	0.07039	0.0543008	0.456529	0.971381	0.275526	1.06993	0.259437	0.0482674	0.0663677	0.591276	0.561109	0.191058
Tomentella	0.0261448	0.0301671	0.0362006	0.0241337	0.0301671	0.028156	0.376084	0.888925	0.0160891	0.028156	0.0160891	0.014078
f__Bolbitiaceae;g__unidentified	0.0221226	0.0221226	0.0603343	0.0462563	0.0362006	0.0261448	0.0321783	0.842668	0.0804457	0.0241337	0.0402228	0.0160891
unidentified_Basidiomycota_sp	0.0482674	0.0301671	0.028156	0.0382117	0.0382117	0.0321783	0.0623454	0.0321783	0.478652	0.0764234	0.766245	0.0884902
unidentified_Mortierellomycota_sp	0.0804457	0.160891	0.07039	0.108602	0.0744122	0.766245	0.07039	0.0744122	0.0522897	0.0482674	0.0864791	0.29966
Corallomycetella	0.132735	0.138769	0.110613	0.106591	0.128713	0.0945237	0.209159	0.754178	0.12268	0.0884902	0.126702	0.0744122
Vishniacozyma	0.183014	0.0824568	0.114635	0.734067	0.207148	0.44044	0.102568	0.126702	0.0925125	0.321783	0.168936	0.042234
Nakataea	0.0985459	0.136758	0.0603343	0.114635	0.0663677	0.0905014	0.215192	0.191058	0.732056	0.120669	0.132735	0.146813
unidentified_Zoopagomycota_sp	0.0824568	0.118657	0.0543008	0.07039	0.0442451	0.0804457	0.0623454	0.0643565	0.130724	0.665688	0.114635	0.156869
Sarcopodium	0.301671	0.0301671	0.0100557	0.0100557	0.0100557	0.0100557	0.0160891	0.042234	0.116646	0.420329	0.647588	0.452507
Mucor	0.0301671	0.0181003	0.0221226	0.0402228	0.00402228	0.0522897	0.0502785	0.00603343	0.0100557	0.635521	0.201114	0.0181003
unidentified_Chytridiales_sp	0.112624	0.042234	0.0382117	0.0362006	0.0321783	0.0764234	0.0301671	0.0663677	0.0100557	0.0442451	0.615409	0.0462563
Spizellomyces	0.603343	0.0120669	0.0261448	0.0201114	0.0965348	0.156869	0.028156	0	0.0965348	0.00603343	0.00804457	0.0221226
Cirrenalia	0.579209	0.130724	0.0985459	0.0884902	0.106591	0.0905014	0.0261448	0.0683788	0.0744122	0.0724011	0.0502785	0.0341894
Acremonium	0.261448	0.325805	0.100557	0.174969	0.325805	0.130724	0.162902	0.217203	0.49273	0.376084	0.474629	0.569153
Itersonilia	0.0160891	0.0120669	0.291616	0.160891	0.183014	0.349939	0.102568	0.0241337	0.0884902	0.00603343	0	0.567142
unidentified_Rozellomycota_sp	0.538986	0.0764234	0.0824568	0.120669	0.257426	0.277538	0.565131	0.438429	0.311727	0.289604	0.203125	0.474629
Ascitendus	0.0965348	0.0543008	0.0522897	0.0864791	0.311727	0.0884902	0.559097	0.106591	0.0724011	0.0884902	0.0583231	0.0221226
Talaromyces	0.323794	0.277538	0.0864791	0.160891	0.138769	0.307705	0.144802	0.195081	0.559097	0.138769	0.136758	0.480663
Titaea	0.205136	0.538986	0.398206	0.273515	0.273515	0.285582	0.104579	0.0744122	0.110613	0.209159	0.213181	0.24737
Pseudopithomyces	0.0241337	0.0181003	0.0462563	0.0442451	0.0261448	0.0221226	0.0221226	0.534964	0.0362006	0.0341894	0.0241337	0.00603343
unidentified_Mortierellales_sp	0.12268	0.12268	0.120669	0.152847	0.164914	0.285582	0.520886	0.187036	0.424351	0.215192	0.287593	0.239326
unidentified_Microascales_sp	0.0724011	0.084468	0.0623454	0.0603343	0.0905014	0.0744122	0.0945237	0.514852	0.084468	0.0643565	0.0543008	0.0241337
Sordaria	0.227259	0.102568	0.124691	0.116646	0.148824	0.0744122	0.49273	0.273515	0.148824	0.160891	0.452507	0.187036
unidentified_GS04_sp	0.0201114	0.0402228	0.00804457	0.0160891	0.0160891	0.0181003	0.490719	0.0442451	0.014078	0.00804457	0.0241337	0.0341894
f__Cyphellaceae;g__unidentified	0.0100557	0.00201114	0	0.474629	0.00402228	0.00603343	0.00402228	0.00402228	0.00603343	0.0100557	0	0
Fusicolla	0.197092	0.261448	0.126702	0.162902	0.187036	0.14078	0.243348	0.466585	0.408262	0.227259	0.26346	0.386139
Metarhizium	0.432395	0.279549	0.162902	0.237315	0.221226	0.430384	0.189047	0.438429	0.321783	0.311727	0.398206	0.313738
unidentified_Spizellomycetales_sp	0	0.00603343	0.0160891	0.014078	0	0.0120669	0	0	0	0	0	0.426362
unidentified_Helotiales_sp	0.14078	0.0724011	0.0120669	0.042234	0.042234	0.0905014	0.0382117	0.0221226	0.418317	0.07039	0.0643565	0.0482674
Keratinophyton	0.0321783	0.0201114	0.00804457	0.014078	0.416306	0.00603343	0	0.00201114	0.00603343	0	0	0.00603343
Taeniolella	0.130724	0.138769	0.00201114	0.0120669	0.0120669	0.0181003	0.231281	0.400217	0.146813	0.337872	0.215192	0.201114
Sarocladium	0.142791	0.0623454	0.221226	0.174969	0.17698	0.295638	0.138769	0.100557	0.215192	0.26346	0.205136	0.392173
f__Lasiosphaeriaceae;g__unidentified	0.0884902	0.138769	0.207148	0.0784345	0.042234	0.144802	0.392173	0.148824	0.118657	0.0945237	0.0824568	0.0925125
Psathyrella	0.0221226	0.00804457	0.00603343	0.0100557	0.014078	0.0100557	0.00804457	0.0181003	0.0181003	0.028156	0.138769	0.384128
Cordana	0.189047	0.374072	0.0724011	0.148824	0.0382117	0.0724011	0.0583231	0.0744122	0.0643565	0.0623454	0.0603343	0.205136
Blastobotrys	0.00603343	0.00201114	0	0.00201114	0.00804457	0	0	0.37005	0.00603343	0.0100557	0.0543008	0.00603343
Tetracladium	0.150836	0.237315	0.108602	0.112624	0.249382	0.359994	0.0804457	0.0965348	0.128713	0.221226	0.301671	0.181003
Achroceratosphaeria	0.0301671	0.0241337	0.355972	0.0181003	0.0160891	0.0221226	0.0341894	0.0382117	0.0241337	0.028156	0.0221226	0.0160891
Myrothecium	0.0764234	0.0864791	0.0985459	0.07039	0.187036	0.0643565	0.0362006	0.355972	0.138769	0.0623454	0.0482674	0.0824568
Arnium	0.0321783	0.0362006	0.0341894	0.0221226	0.0120669	0.355972	0.0382117	0.0301671	0.0462563	0.0241337	0.0321783	0.0201114
Alternaria	0.0160891	0.0241337	0.239326	0.197092	0.223237	0.219214	0.0905014	0.0442451	0.0522897	0.0221226	0.0201114	0.341894
unidentified_Saccharomycetales_sp	0.0181003	0.0160891	0	0.00603343	0.00402228	0.00402228	0.0241337	0.337872	0.0864791	0.0341894	0.028156	0.0261448
Podospora	0.0522897	0.0744122	0.142791	0.0502785	0.0341894	0.0382117	0.321783	0.120669	0.0502785	0.0784345	0.249382	0.0221226
unidentified_Sordariomycetes_sp	0.148824	0.138769	0.0824568	0.106591	0.106591	0.0864791	0.150836	0.319772	0.187036	0.227259	0.144802	0.118657
Paraglomus	0.174969	0.0683788	0.132735	0.116646	0.14078	0.160891	0.0884902	0.255415	0.142791	0.313738	0.0623454	0.156869
Bipolaris	0	0	0	0.00402228	0	0.00201114	0	0	0.307705	0.00603343	0	0
Harpellomyces	0.00804457	0.0160891	0.0160891	0.0100557	0.00603343	0.00603343	0.00603343	0.0160891	0.307705	0.0100557	0.00804457	0
Monographella	0.0784345	0.0663677	0.0683788	0.118657	0.0724011	0.0864791	0.301671	0.138769	0.0804457	0.0945237	0.0583231	0.014078
Westerdykella	0.209159	0.297649	0.205136	0.225248	0.156869	0.273515	0.181003	0.271504	0.136758	0.0945237	0.0965348	0.0583231
unidentified_Glomeromycetes_sp	0.00804457	0.00804457	0.00603343	0.00804457	0.0100557	0.295638	0.0100557	0.0160891	0.00402228	0.00804457	0.00201114	0.00804457
Thermomyces	0.275526	0.201114	0.0683788	0.130724	0.102568	0.291616	0.042234	0.0341894	0.0482674	0.042234	0.0321783	0.0583231
Pholiotina	0.00201114	0.0482674	0.00402228	0.0181003	0.0201114	0.0100557	0.00402228	0.285582	0.0100557	0.0804457	0.0221226	0.100557
unidentified_Coniochaetales_sp	0.0382117	0.0442451	0.014078	0.0623454	0.0160891	0.0120669	0.0522897	0.277538	0.116646	0.0663677	0.0724011	0.124691
f__Magnaporthaceae;g__unidentified	0.0663677	0.148824	0.0583231	0.0341894	0.042234	0.156869	0.104579	0.138769	0.124691	0.0864791	0.0824568	0.275526
unidentified_Rhizophydiales_sp	0.00603343	0.014078	0	0	0.00603343	0.00804457	0.112624	0.0341894	0.014078	0.00804457	0.269493	0.0261448
Lecanicillium	0.0402228	0.042234	0.084468	0.0884902	0.26346	0.118657	0.130724	0.0925125	0.0543008	0.0341894	0.0201114	0.152847
Devriesia	0.114635	0.0603343	0.0744122	0.0522897	0.0603343	0.0583231	0.0804457	0.138769	0.102568	0.118657	0.261448	0.0804457
unidentified_Endogonales_sp	0.259437	0.0100557	0.0100557	0.0221226	0.0100557	0.014078	0.0221226	0.0402228	0.0221226	0.249382	0.028156	0.0362006
Filobasidium	0.0884902	0.0784345	0.134746	0.195081	0.12268	0.251393	0.0804457	0.0945237	0.0884902	0.237315	0.0985459	0.0643565
Ceratocystis	0.0864791	0.0764234	0.0985459	0.112624	0.116646	0.160891	0.235304	0.14078	0.07039	0.0744122	0.0382117	0.136758
Microthecium	0.0462563	0.0965348	0.0301671	0.0583231	0.0321783	0.0683788	0.154858	0.084468	0.0744122	0.231281	0.134746	0.148824
Emericellopsis	0.0925125	0.132735	0.0221226	0.0301671	0.0482674	0.0462563	0.0884902	0.0965348	0.217203	0.162902	0.0965348	0.227259
unidentified_Sordariales_sp	0.132735	0.223237	0.116646	0.120669	0.0583231	0.0543008	0.0784345	0.100557	0.199103	0.084468	0.0623454	0.0764234
Sphaerobolus	0	0.0985459	0	0	0	0	0.0804457	0	0	0.0261448	0.00201114	0.21117
Metacordyceps	0.118657	0.12268	0.0643565	0.112624	0.0603343	0.0462563	0.118657	0.162902	0.189047	0.0683788	0.0784345	0.207148
Paraphoma	0	0.00804457	0.116646	0.0502785	0.197092	0.0583231	0.00201114	0	0.00603343	0	0.0120669	0.118657
Apiotrichum	0.0623454	0.0442451	0.0603343	0.148824	0.162902	0.195081	0.0543008	0.0442451	0.0764234	0.0462563	0.0683788	0.0301671
Lachancea	0.00603343	0.0522897	0.00201114	0.00201114	0.00402228	0.00603343	0.0100557	0.00402228	0.187036	0.00201114	0.0120669	0.15888
Cladorrhinum	0.0884902	0.0341894	0.0985459	0.028156	0.0764234	0.0502785	0.130724	0.0583231	0.185025	0.0382117	0.0261448	0.0522897
Coprinus	0.181003	0.00603343	0.0663677	0.00603343	0.056312	0.0201114	0.0241337	0.014078	0.0362006	0.00402228	0.0925125	0.00603343
Clavaria	0.00402228	0.00804457	0	0.00603343	0	0.00402228	0.17698	0.0321783	0	0.00804457	0	0.0341894
Lecythophora	0.154858	0.0744122	0.0824568	0.0864791	0.0864791	0.0543008	0.112624	0.174969	0.0744122	0.0744122	0.0905014	0.106591
unidentified_Paraglomerales_sp	0.00603343	0	0.00603343	0.0120669	0	0.124691	0.0120669	0.0301671	0.014078	0.00804457	0.028156	0.170947
Sclerotinia	0.014078	0.0261448	0.0301671	0.168936	0.162902	0.128713	0.0321783	0.0181003	0.0603343	0.0362006	0.0201114	0.0201114
Conocybe	0.0925125	0.0603343	0.00201114	0.0181003	0.0160891	0.0120669	0.0362006	0.0181003	0.0160891	0.0160891	0.0663677	0.166925
Monocillium	0.0482674	0.0321783	0.0603343	0.0321783	0.0442451	0.0522897	0.166925	0.0905014	0.100557	0.0583231	0.0522897	0.0301671
Gelasinospora	0.0100557	0.0100557	0.0160891	0.00804457	0.162902	0.00201114	0.0201114	0.0724011	0.100557	0.0362006	0.0442451	0.028156
Anaeromyces	0.0221226	0.0160891	0.0462563	0.00201114	0.162902	0.00603343	0.0301671	0.00603343	0.014078	0.0462563	0.0945237	0.0341894
unidentified_Basidiobolales_sp	0.0382117	0.0382117	0.0341894	0.0522897	0.0502785	0.114635	0.0402228	0.0181003	0.154858	0.0341894	0.0442451	0.0382117
Metapochonia	0.0321783	0.056312	0.0603343	0.0442451	0.0241337	0.0462563	0.0502785	0.120669	0.0442451	0.0925125	0.0884902	0.152847
Chalara	0.0241337	0.0120669	0.0362006	0.014078	0.028156	0.0744122	0.144802	0.0945237	0.0261448	0.00804457	0.0160891	0.00603343
Remispora	0.0221226	0.028156	0.028156	0.0160891	0.0221226	0.0100557	0.0683788	0.128713	0.0160891	0.0241337	0.0160891	0.00402228
Minutisphaera	0.124691	0.0543008	0.0181003	0.0261448	0.0181003	0.0321783	0.0522897	0.0502785	0.0683788	0.0462563	0.0502785	0.0402228
Bullera	0.0522897	0.0382117	0.102568	0.12268	0.0321783	0.0925125	0.0261448	0.0442451	0.0301671	0.0583231	0.0502785	0.0160891
Catenophlyctis	0	0	0.00402228	0.00402228	0	0.00804457	0.12268	0.00201114	0.0181003	0.00201114	0	0.0221226
f__Glomeraceae;g__unidentified	0.0502785	0.0221226	0.0362006	0.0201114	0.0301671	0.0181003	0.0321783	0.0985459	0.12268	0.0160891	0.0160891	0.0724011
Cephalotrichum	0.118657	0	0.00402228	0	0	0.0100557	0	0	0	0	0.0100557	0
Basidiobolus	0.0100557	0.00402228	0.00201114	0.0100557	0.00201114	0.0160891	0.0181003	0.00603343	0.112624	0.00402228	0.00402228	0
Cyphellophora	0.0241337	0.0301671	0.028156	0.0160891	0.0261448	0.0241337	0.0120669	0.110613	0.0502785	0.0241337	0.0181003	0.0402228
Cylindrocarpon	0.0341894	0.0824568	0.0181003	0.0321783	0.0221226	0.0603343	0.0784345	0.0925125	0.108602	0.0784345	0.106591	0.0663677
unidentified_Branch02_sp	0.0985459	0.0402228	0.0341894	0.0382117	0.084468	0.106591	0.0462563	0.0221226	0.0321783	0.0522897	0.0462563	0.0120669
Ilyonectria	0.0241337	0.0160891	0.0522897	0.0321783	0.0221226	0.0502785	0.00402228	0.084468	0.0462563	0.00804457	0.0181003	0.106591
Mariannaea	0.00804457	0.00201114	0.00603343	0.0241337	0.00603343	0.104579	0.00804457	0.014078	0.00804457	0.0321783	0.00402228	0.0160891
Roussoella	0.00603343	0.00201114	0.00804457	0.014078	0.0221226	0	0.0120669	0.00201114	0.104579	0.0100557	0.00402228	0.00402228
Stemphylium	0	0	0.0864791	0.0522897	0.0522897	0.0643565	0.014078	0.00201114	0.0603343	0	0	0.102568
Badarisama	0.0181003	0.0160891	0.014078	0.0321783	0.0241337	0.014078	0.00603343	0.100557	0.00804457	0.00804457	0.00804457	0.0120669
unidentified_Tremellodendropsidales_sp	0.00804457	0.00603343	0.0201114	0.0100557	0.0100557	0.0221226	0.00603343	0.0985459	0	0.0100557	0	0.00201114
Bulleribasidium	0.0583231	0.042234	0.0382117	0.0603343	0.0724011	0.0221226	0.0120669	0.0985459	0.0482674	0.0362006	0.00201114	0.0502785
Leucogyrophana	0	0	0	0	0	0.00603343	0.0965348	0.0120669	0	0	0	0.0100557
Wardomyces	0.0442451	0.042234	0.0241337	0.0301671	0.028156	0.0362006	0.0382117	0.0945237	0.0462563	0.0201114	0.0241337	0.0261448
Idriella	0.0301671	0.0683788	0.042234	0.00804457	0.0945237	0.0522897	0.0321783	0.0362006	0.0160891	0.0100557	0.0160891	0.0221226
Periconia	0.00804457	0.014078	0.0442451	0.0583231	0.0321783	0.0362006	0.0221226	0.0100557	0.0362006	0.00603343	0.00402228	0.0925125
Penicillium	0.0261448	0.0301671	0.0522897	0.0181003	0.0241337	0.0301671	0.0764234	0.0442451	0.0543008	0.028156	0.0201114	0.0905014
Epicoccum	0	0	0.0382117	0.0362006	0.0864791	0.042234	0.0160891	0.00804457	0.00804457	0.00201114	0.0100557	0.0522897
Allomyces	0.00804457	0.0100557	0.00402228	0	0.0120669	0.00804457	0.00201114	0.00603343	0.00804457	0.0120669	0.00402228	0.0864791
Chloridium	0.00402228	0.0201114	0	0.00603343	0.00402228	0.00201114	0.00402228	0.00603343	0.014078	0.0864791	0.0382117	0.014078
Collarina	0.0120669	0.0362006	0.0402228	0.00603343	0.00603343	0.0100557	0.0160891	0.0241337	0.00804457	0.084468	0.0181003	0.028156
Ceratobasidium	0.00402228	0	0.042234	0.084468	0.0462563	0.0643565	0.00201114	0.00402228	0.00201114	0.0181003	0	0.0603343
Volutella	0.0603343	0.0543008	0.0442451	0.0804457	0.0482674	0.0824568	0.0160891	0.0362006	0.0221226	0.042234	0.0201114	0.0241337
Quadricrura	0	0.00402228	0	0.0824568	0.00603343	0.00603343	0.00201114	0.00804457	0.00804457	0.00201114	0.00603343	0.00603343
Geopora	0.014078	0.0100557	0.00804457	0.0181003	0.0120669	0.014078	0.0804457	0.0804457	0.0160891	0.0181003	0.0301671	0.00804457
Coprinellus	0.00804457	0.00603343	0.0804457	0	0.00402228	0.00402228	0.0201114	0.00201114	0.00603343	0.00603343	0.00603343	0
f__Plectosphaerellaceae;g__unidentified	0.0804457	0.00603343	0.00603343	0.0120669	0.00804457	0.0201114	0	0.0100557	0.00804457	0.00402228	0.00603343	0.00201114
Arthrobotrys	0.0522897	0.00201114	0.0241337	0.0341894	0.042234	0.0623454	0.0341894	0.0442451	0.0241337	0.0603343	0.0784345	0.0221226
Penicillifer	0.0402228	0.0643565	0.0301671	0.0301671	0.056312	0.0241337	0.0744122	0.0663677	0.0583231	0.0442451	0.0261448	0.0744122
Phycomyces	0.0221226	0.0301671	0.0160891	0.0301671	0.00804457	0.0100557	0.0120669	0.0100557	0.0362006	0.0744122	0.0543008	0.0362006
unidentified_Branch06_sp	0.0744122	0.00603343	0.00603343	0.0100557	0.00804457	0.00603343	0.014078	0.0120669	0.0362006	0.0221226	0.0382117	0.0382117
Archaeorhizomyces	0.0160891	0.00804457	0.014078	0.0160891	0.0261448	0.0724011	0.0261448	0.00402228	0.0201114	0.0201114	0.0482674	0.014078
Galerina	0.00201114	0.00603343	0.0100557	0	0	0	0	0.0724011	0.00804457	0	0.00603343	0
Piloderma	0	0	0	0.00804457	0.00201114	0	0.00603343	0.0724011	0	0.00201114	0.00402228	0
unidentified_Pleosporales_sp	0.0261448	0.0221226	0.0241337	0.0241337	0.0341894	0.056312	0.0341894	0.0683788	0.0603343	0.0321783	0.0301671	0.0201114
Mycocalia	0.00804457	0.00603343	0.0663677	0	0	0	0.00603343	0.00402228	0.0100557	0.056312	0.00201114	0.0120669
Ascodesmis	0.0100557	0.00804457	0	0.00603343	0.0241337	0.00603343	0.0120669	0.0221226	0.00201114	0.0643565	0.0321783	0.0221226
Harzia	0	0.00402228	0.00201114	0.00402228	0.0643565	0.00201114	0.00603343	0	0.00603343	0	0.00603343	0.0160891
unidentified_Dothideomycetes_sp	0.0301671	0.0261448	0.00804457	0.0261448	0.0120669	0.0160891	0.0522897	0.0643565	0.0643565	0.0160891	0.0382117	0.0583231
Funneliformis	0.0221226	0.0201114	0.0221226	0.0160891	0.0181003	0.0321783	0.0100557	0.0160891	0.0221226	0.0623454	0.0120669	0.00201114
Geminibasidium	0	0.00201114	0	0	0	0.00603343	0.00603343	0.00804457	0.00402228	0.0603343	0	0.00603343
unidentified_Orbiliales_sp	0.00402228	0.0442451	0.0100557	0.00804457	0.0120669	0.0160891	0.00402228	0.042234	0.0402228	0.00603343	0.0341894	0.0603343
unidentified_GS16_sp	0.0382117	0.0160891	0.014078	0.0201114	0.00603343	0.0382117	0.0321783	0.0241337	0.0583231	0.028156	0.0462563	0.0321783
f__Thelephoraceae;g__unidentified	0	0	0.00201114	0.00603343	0.0100557	0.00804457	0.0583231	0.0402228	0.0100557	0.0221226	0.00603343	0.00402228
f__Clavulinaceae;g__unidentified	0.00201114	0.00804457	0.0583231	0.0160891	0.00804457	0.0120669	0.0100557	0.00804457	0	0.014078	0.00804457	0.0181003
Calophoma	0	0.00402228	0.0181003	0.0321783	0.0241337	0.0583231	0	0.00603343	0	0	0.00603343	0.0241337
Pestalotiopsis	0.028156	0.0583231	0.0241337	0.0442451	0.014078	0.0321783	0.0583231	0.0181003	0.0462563	0.0241337	0.0201114	0.0160891
unidentified_Blastocladiomycota_sp	0.00201114	0.0301671	0	0	0	0	0	0.00402228	0.028156	0	0	0.056312
Parafenestella	0	0	0.0160891	0	0.00603343	0	0	0	0.00603343	0.056312	0.00804457	0
Rhizopus	0.0201114	0.056312	0	0.00201114	0.0201114	0	0.00201114	0	0	0.00201114	0.00603343	0.00603343
Magnaporthiopsis	0.0100557	0.0261448	0.00603343	0.00804457	0.0221226	0.0100557	0.028156	0.0362006	0.0543008	0.00804457	0.0301671	0.0462563
Trapelia	0	0	0	0	0.00603343	0.0100557	0	0.014078	0.0201114	0.00804457	0.0543008	0.0321783
Lepraria	0.0301671	0.0120669	0.0160891	0.014078	0.0100557	0.00804457	0.0100557	0.0120669	0.0402228	0.0181003	0.0522897	0.0261448
f__Tricholomataceae;g__unidentified	0.00402228	0.00804457	0	0	0	0.0522897	0.00201114	0.00402228	0.00402228	0	0	0.00201114
f__Archaeosporaceae;g__unidentified	0.0502785	0.0321783	0.0181003	0.0201114	0.0221226	0.0362006	0.00804457	0.00804457	0.0221226	0.0160891	0.00402228	0.0442451
unidentified_Microstromatales_sp	0.0261448	0.0160891	0.0221226	0.0301671	0.0160891	0.0301671	0.0160891	0.0221226	0.0241337	0.0502785	0.0120669	0.0120669
unidentified_Auriculariales_sp	0.00603343	0	0.0382117	0.0341894	0.00402228	0.0502785	0.0160891	0.0100557	0.00201114	0.00603343	0.00201114	0.0362006
Ochroconis	0.0301671	0.0100557	0.00804457	0.0120669	0.00603343	0.0201114	0.0160891	0.00201114	0.0321783	0.0482674	0.014078	0.0201114
unidentified_GS11_sp	0.00804457	0	0.00201114	0.00201114	0.0100557	0.00603343	0.0261448	0.0482674	0.0321783	0.0160891	0.014078	0.028156
unidentified_Pucciniomycetes_sp	0	0.0160891	0	0	0.00402228	0	0.00201114	0.0100557	0.0120669	0.00402228	0.00603343	0.0482674
Sporobolomyces	0.0120669	0.028156	0.0221226	0.0462563	0.0321783	0.0241337	0.014078	0.0201114	0.0221226	0.0301671	0.0221226	0.014078
unidentified_Chytridiomycetes_sp	0	0	0	0	0	0	0.0120669	0	0.0120669	0.0462563	0.0261448	0.00402228
Amanita	0.0362006	0.00201114	0.0181003	0.0301671	0.014078	0	0.0261448	0.0221226	0.014078	0.0160891	0.0462563	0.00402228
Pseudogymnoascus	0.00603343	0.00603343	0.00804457	0.0301671	0.00804457	0.0362006	0.0201114	0.0261448	0.0462563	0.0160891	0.00804457	0.0120669
Slooffia	0.0120669	0.014078	0.00804457	0.00804457	0.00804457	0.0160891	0.0120669	0.0100557	0	0.00804457	0.0462563	0.0100557
Septoria	0.00603343	0.0100557	0.0462563	0.0160891	0.0181003	0.0120669	0.0241337	0.0160891	0.0160891	0.0100557	0.0241337	0.0462563
Haptocillium	0.0160891	0.0341894	0.0362006	0.00804457	0.0382117	0.0100557	0.0442451	0.0221226	0.0301671	0.0100557	0.00603343	0.0241337
Chlamydocillium	0.0442451	0.042234	0.0160891	0.0201114	0.0442451	0.0241337	0.0442451	0.0442451	0.0160891	0.0321783	0.0402228	0.00603343
Dipodascus	0.00603343	0	0	0.0100557	0	0.00603343	0.0201114	0.00201114	0.00603343	0.00804457	0.0442451	0.0241337
Hannaella	0.0261448	0.0241337	0.014078	0.0402228	0.0241337	0.0181003	0.0181003	0.0201114	0.0241337	0.0442451	0.0241337	0.0201114
Orbilia	0.0120669	0.014078	0	0.0181003	0.00804457	0.0160891	0.00804457	0.014078	0.0341894	0.0382117	0.0442451	0.0362006
Aspergillus	0.0221226	0.0181003	0.0160891	0.0362006	0.0241337	0.042234	0.014078	0.0241337	0.0100557	0.0120669	0.00201114	0.0201114
Entoloma	0.00201114	0	0.00402228	0.00603343	0	0.00201114	0.00402228	0	0.00804457	0.00603343	0.00402228	0.0402228
Trichosporon	0.00603343	0.00201114	0	0	0.00603343	0	0.0402228	0.00804457	0.0100557	0	0	0.0301671
Serendipita	0	0.00402228	0.00603343	0	0	0.00603343	0.028156	0.0402228	0	0	0.00804457	0.0201114
f__Powellomycetaceae;g__unidentified	0.00402228	0	0.0241337	0	0	0.00402228	0	0	0.00603343	0	0.00603343	0.0382117
Clitopilus	0	0.00804457	0.00603343	0	0.0382117	0	0.0362006	0	0	0	0.00804457	0.0100557
unidentified_Mortierellomycotina	0.00603343	0.0160891	0.00603343	0.0160891	0.00804457	0.0160891	0	0.00603343	0.00804457	0.0382117	0.0181003	0.0341894
Cochliobolus	0.0160891	0.00804457	0.0100557	0.00402228	0.0100557	0.0120669	0.0181003	0.00201114	0.0382117	0.0241337	0.0301671	0.0160891
Crustoderma	0.0221226	0.00603343	0.0382117	0.0181003	0.00603343	0.0341894	0.0100557	0.0241337	0.0201114	0.0100557	0.00603343	0.00804457
Ascobolus	0.00402228	0	0.00201114	0.014078	0	0	0.00201114	0	0.00603343	0.0362006	0.014078	0
Junewangia	0	0.00804457	0.00402228	0	0.0362006	0.00603343	0.00603343	0.00804457	0.00804457	0	0.0100557	0.0100557
f__Sanchytriaceae;g__unidentified	0.0301671	0.0100557	0.00603343	0.0160891	0.00603343	0.0160891	0.00603343	0.00402228	0.0100557	0.00603343	0.0362006	0.0341894
Cystofilobasidium	0.00402228	0.00804457	0.00402228	0.0241337	0.014078	0.0362006	0.00201114	0.00804457	0	0.0100557	0	0
unidentified_Pyxidiophorales_sp	0.00201114	0.00201114	0	0.0362006	0.00402228	0.00201114	0.00804457	0.0241337	0.00201114	0	0	0.014078
Sampaiozyma	0.0100557	0.0221226	0.0241337	0.0100557	0.0100557	0.0160891	0.0100557	0.0120669	0.0221226	0.0362006	0.0241337	0.0241337
Isaria	0.00402228	0	0.0160891	0.00201114	0.0362006	0	0	0.0100557	0	0.00603343	0.00603343	0
Didymella	0.00603343	0.00804457	0.0181003	0.0362006	0.00804457	0.0321783	0.00804457	0.00804457	0	0.00804457	0.0160891	0.0321783
Melanocarpus	0.0241337	0.00804457	0.0221226	0.0261448	0.0201114	0.0362006	0.00603343	0.0100557	0.0100557	0.00804457	0.00804457	0.00804457
Exophiala	0.00603343	0.00804457	0.0100557	0.00804457	0.0100557	0.00804457	0.00804457	0.0341894	0.00804457	0.0120669	0.0120669	0.0100557
Phaeosphaeria	0.00603343	0.0241337	0.0341894	0.0120669	0.0100557	0.00402228	0	0.0261448	0.0241337	0.00804457	0	0.0241337
Rhizophagus	0.0341894	0.0120669	0	0.0160891	0.00201114	0.0160891	0.0100557	0.0201114	0.00804457	0.0100557	0	0.0160891
Hirsutella	0	0	0.00201114	0.0120669	0	0.0321783	0.00804457	0	0.0120669	0.00804457	0.00402228	0
Cyanoboletus	0	0	0	0.00804457	0.00201114	0	0	0	0	0	0.0321783	0.00201114
Crassicarpon	0.00804457	0.0321783	0.00402228	0.00804457	0.00603343	0.014078	0.00603343	0.00201114	0.0100557	0.00402228	0.00603343	0.0181003
f__Phaeosphaeriaceae;g__unidentified	0.0120669	0.00804457	0.0100557	0.00402228	0	0.00804457	0.00603343	0.0120669	0.014078	0.0321783	0.00804457	0.0321783
Geastrum	0.0181003	0.0160891	0	0.00402228	0.00804457	0.0160891	0.0321783	0.0301671	0.00804457	0.0100557	0.0201114	0.0120669
Sagenomella	0.0321783	0.0301671	0.0221226	0.00804457	0.00201114	0.00804457	0.0221226	0.0221226	0.028156	0.0221226	0.0301671	0.0181003
Ramicandelaber	0.00603343	0	0	0	0.00402228	0	0.00603343	0	0.0120669	0	0.0321783	0
Mycena	0.0100557	0.00603343	0.00804457	0.00603343	0.00603343	0.0100557	0.00201114	0	0.00804457	0.0100557	0.0321783	0.00603343
Pseudeurotium	0.0301671	0.014078	0.0321783	0.0181003	0.0181003	0.0301671	0.028156	0.0120669	0.0201114	0.0100557	0	0.0160891
Claroideoglomus	0.0181003	0.00804457	0.014078	0.0120669	0.00804457	0.0321783	0.00603343	0.00804457	0.00804457	0.0100557	0.00201114	0
Diversispora	0.0301671	0.014078	0.00402228	0.0100557	0.0120669	0.0100557	0.0160891	0.00804457	0.0100557	0.0100557	0.00402228	0.0221226
Trematosphaeria	0	0.00603343	0.00201114	0	0	0	0	0	0.00201114	0	0.0301671	0
Cyanodermella	0.00804457	0.0160891	0.00402228	0.00603343	0.0301671	0.00201114	0.00603343	0	0	0.0201114	0	0.00603343
Tuber	0	0	0	0	0	0.0301671	0	0.00201114	0.00201114	0.00603343	0.00603343	0
Microscypha	0	0.00201114	0	0	0	0	0	0.0301671	0	0	0	0.00603343
Galactomyces	0	0.0241337	0.0160891	0.0301671	0.0160891	0	0.00804457	0.0100557	0.00603343	0	0.0160891	0.00603343
Vermispora	0.00201114	0.00402228	0.00201114	0.0301671	0.0100557	0.00603343	0	0	0.0160891	0.00201114	0.00402228	0.0120669
Nowakowskiella	0.0301671	0	0	0.0100557	0	0	0	0.00201114	0	0	0	0
Phaeothyriolum	0	0	0.00603343	0.00201114	0.00603343	0.0160891	0	0.00201114	0	0.0181003	0.0301671	0.00804457
Eleutherascus	0.00201114	0.00201114	0	0.00201114	0.00201114	0.00402228	0.0301671	0.0100557	0.00804457	0.00201114	0.00804457	0
unidentified_Mucoromycota_sp	0.00402228	0.00804457	0.00603343	0.00402228	0	0.0181003	0.00402228	0.00603343	0.00804457	0.0100557	0.0301671	0.00201114
f__Ceratobasidiaceae;g__unidentified	0.00201114	0	0.014078	0.00804457	0	0.0181003	0.0160891	0.00402228	0.0160891	0	0.00603343	0.0301671
Mycothermus	0.0241337	0.0181003	0.014078	0.0181003	0.0241337	0.00603343	0.00402228	0.028156	0.0120669	0.00603343	0.014078	0.0160891
Akenomyces	0	0	0	0	0	0.028156	0	0	0	0	0.00201114	0
Piptocephalis	0.00603343	0	0	0	0.0201114	0	0.00603343	0.028156	0.00603343	0.00402228	0.00201114	0.00201114
Fusariella	0.0160891	0.00603343	0.00201114	0.0261448	0.0160891	0.014078	0.00603343	0.00402228	0.028156	0.0100557	0.00201114	0.0221226
Glomus	0.0160891	0.014078	0.0261448	0.0120669	0.0120669	0.0261448	0.014078	0.00402228	0.028156	0.0120669	0.0100557	0.0120669
Neocucurbitaria	0	0	0	0.00201114	0	0.028156	0	0	0.00804457	0.0100557	0.00603343	0.0100557
Actinomucor	0	0	0	0	0	0	0	0	0	0.028156	0	0.00603343
unidentified_Pucciniomycotina	0.0160891	0.00804457	0.0261448	0.0160891	0.0201114	0.0241337	0.0100557	0.0100557	0.014078	0.0261448	0.0160891	0
Solicoccozyma	0.014078	0.0120669	0.0221226	0.0160891	0.00402228	0.0201114	0.0181003	0.0221226	0.0261448	0.0201114	0.0100557	0.0201114
Phacidium	0	0	0.00201114	0.00402228	0	0	0	0	0.00402228	0.00603343	0.0261448	0
Pyrenochaetopsis	0.00402228	0.0160891	0	0.014078	0.00603343	0	0.00402228	0.0261448	0.0201114	0.0221226	0.00603343	0.0100557
Chaetospermum	0	0	0.0261448	0	0	0	0	0	0	0	0	0.00603343
f__Geastraceae;g__unidentified	0	0	0.0241337	0	0	0	0	0	0	0	0	0
f__Didymellaceae;g__unidentified	0	0	0.00603343	0.00603343	0.0241337	0.00603343	0.00201114	0	0	0	0	0.00201114
Duddingtonia	0.0241337	0	0	0	0	0	0.00402228	0.00603343	0	0	0	0
f__Polyporaceae;g__unidentified	0.00804457	0.0100557	0.014078	0.0221226	0.00603343	0.00804457	0.00804457	0.0100557	0.0241337	0.0181003	0.00603343	0.00603343
Yamadamyces	0	0	0	0	0	0	0	0.0221226	0.0241337	0.00201114	0.0221226	0
Arachniotus	0.00804457	0.0160891	0.00402228	0.00402228	0.00402228	0.0120669	0.0100557	0.0100557	0.0241337	0.00804457	0.00603343	0.00804457
Gamsylella	0.00603343	0.0160891	0.0120669	0.014078	0	0.0241337	0.0120669	0.0100557	0.014078	0.014078	0.00201114	0.00603343
f__Corticiaceae;g__unidentified	0	0.0160891	0	0	0	0	0	0	0.00804457	0.00201114	0	0.0241337
f__Rhizophydiaceae;g__unidentified	0	0.0100557	0.0160891	0.00603343	0.00402228	0.0241337	0.0160891	0.00603343	0.0100557	0.0100557	0	0.00603343
f__Herpotrichiellaceae;g__unidentified	0	0.0100557	0	0	0	0.00402228	0.00201114	0.00804457	0.0241337	0.0160891	0.0100557	0.0160891
Endophragmiella	0.00603343	0.0241337	0.00603343	0.0181003	0.0201114	0.0160891	0.00201114	0.00804457	0.0120669	0.00201114	0.00603343	0.014078
f__Pezizaceae;g__unidentified	0	0.0221226	0.00603343	0.00603343	0	0	0.014078	0	0.0201114	0.00603343	0	0.0100557
Actinostilbe	0.0221226	0.0120669	0.00402228	0.00603343	0.00201114	0.00804457	0	0.00201114	0	0.00603343	0.00603343	0.00603343
Sistotrema	0	0	0	0	0	0	0	0	0.0221226	0	0	0
f__Strophariaceae;g__unidentified	0.00603343	0.0120669	0.00402228	0.00603343	0.014078	0.00804457	0.00804457	0.0100557	0.0221226	0.0160891	0.0160891	0.0181003
Chordomyces	0.00603343	0.00804457	0.00804457	0.0221226	0.0160891	0.0160891	0	0	0.00603343	0.00603343	0.00804457	0.0100557
Stephanonectria	0.00603343	0.0120669	0.00402228	0.0100557	0.0221226	0.0221226	0.00603343	0.00603343	0	0.00603343	0.00804457	0.00201114
Eurotium	0.00603343	0.00804457	0.00402228	0.00201114	0	0.00603343	0.0160891	0.0221226	0.00603343	0	0.00603343	0.00603343
Neopyrenochaeta	0	0	0	0	0.0201114	0	0	0	0	0	0	0.0221226
Pseudallescheria	0.0160891	0.0181003	0.00603343	0.0221226	0.0181003	0.0160891	0.0160891	0.00603343	0.0120669	0.00804457	0.00603343	0.0100557
Candida	0.00804457	0.00804457	0.00201114	0.014078	0.00603343	0.0221226	0	0	0	0	0	0
Gloeotinia	0	0	0.00804457	0	0	0	0.0201114	0.0221226	0	0.00804457	0.00603343	0.00201114
Inocybe	0.00402228	0.00603343	0	0.00804457	0.0221226	0.0160891	0	0.0160891	0.00603343	0	0	0.00603343
Catenaria	0	0.0100557	0	0	0	0	0	0	0	0	0	0.0221226
Papiliotrema	0.0160891	0.014078	0	0.00804457	0.00603343	0	0.00201114	0.00804457	0.0201114	0.0221226	0.0100557	0.00804457
Amauroascus	0.0160891	0.00804457	0.00603343	0.0120669	0.00603343	0.014078	0.0100557	0.0120669	0.0160891	0.0160891	0.0221226	0.00804457
f__Boletaceae;g__unidentified	0.0100557	0	0.00804457	0	0	0.00603343	0	0	0.0100557	0.0201114	0.0100557	0.014078
Cordyceps	0	0.00603343	0.0201114	0.0160891	0.00201114	0	0	0	0	0.00201114	0	0.0100557
Termitomyces	0.00603343	0	0	0	0	0.0201114	0.0160891	0.0160891	0.00402228	0.00603343	0	0.014078
Tarzetta	0.00804457	0.00804457	0	0.0181003	0.0201114	0.00201114	0.00603343	0	0.00402228	0	0.00402228	0.014078
Coniochaeta	0	0.0120669	0.0201114	0.0181003	0.00804457	0	0	0.0120669	0.0120669	0.0100557	0.0120669	0
Beauveria	0	0	0	0	0.00402228	0.00402228	0.00603343	0.00402228	0.0201114	0	0.00804457	0
Microascus	0.0201114	0.0120669	0	0	0.00201114	0.0100557	0.00603343	0.00402228	0.00201114	0	0	0.0120669
Thanatephorus	0.00804457	0	0.00402228	0	0	0	0.00402228	0	0.00603343	0.0201114	0.014078	0.00804457
Colletotrichum	0.00201114	0	0.00402228	0	0.0201114	0	0	0.00603343	0	0	0	0.0100557
f__Melanommataceae;g__unidentified	0	0	0	0	0	0.00804457	0	0	0	0	0	0.0201114
Acaulium	0.00603343	0.00201114	0.00603343	0.00804457	0	0.0201114	0	0.00201114	0	0	0.00201114	0.0120669
unidentified_Glomeromycotina	0.00804457	0.014078	0.00201114	0.00804457	0.00201114	0.00402228	0.0100557	0.00804457	0.0120669	0.00201114	0.014078	0.0201114
unidentified_Pezizomycotina	0	0.0120669	0.00603343	0	0.00402228	0	0.00201114	0.0181003	0.00402228	0.00201114	0.00603343	0.00201114
Hamigera	0	0.00201114	0	0	0.00201114	0	0.00201114	0.0120669	0.0181003	0.00201114	0.00402228	0.00804457
Peniophora	0.00201114	0	0	0	0	0	0	0	0	0.0100557	0.0181003	0.00402228
Oidiodendron	0	0.00804457	0	0.00603343	0.00804457	0.00603343	0.014078	0.0181003	0.00201114	0.0100557	0.0100557	0.00603343
Jahnula	0.0100557	0.0181003	0.00804457	0.00804457	0	0	0	0	0.00201114	0	0	0.00603343
Achroiostachys	0.00603343	0	0.00402228	0.00201114	0.00201114	0	0	0.0100557	0.00804457	0.0181003	0.00804457	0
Allophoma	0.0120669	0.0181003	0.00804457	0.0120669	0.00603343	0.00402228	0.00603343	0.00402228	0.0120669	0.00603343	0.00402228	0.00804457
Dactylella	0.00603343	0	0	0	0	0	0.00402228	0	0.0100557	0.00603343	0.0181003	0.00603343
Scedosporium	0.00402228	0	0.0100557	0.00402228	0.00402228	0.0181003	0.00402228	0.00201114	0	0.00402228	0.0100557	0.00603343
f__Diversisporaceae;g__unidentified	0.0120669	0.0160891	0	0.0120669	0	0.00201114	0.0120669	0.0181003	0.0181003	0.00201114	0.00402228	0.0181003
Oculimacula	0	0.00804457	0	0.0120669	0.00201114	0.00201114	0	0.00804457	0	0	0.00603343	0.0181003
Cosmospora	0.0100557	0	0.00402228	0.00201114	0.014078	0	0.00201114	0.00201114	0.00804457	0.0100557	0.0181003	0.0160891
unidentified_Chaetothyriales_sp	0	0	0.00804457	0.00603343	0	0	0	0	0.00201114	0	0	0.0181003
Conioscypha	0.00402228	0.00603343	0.00804457	0	0	0.0160891	0.00201114	0.00804457	0.00804457	0.0181003	0.00603343	0.00201114
unidentified_GS05_sp	0.00201114	0.0100557	0	0.00804457	0.00603343	0.00603343	0.0181003	0	0	0.00402228	0	0.00201114
Gaertneriomyces	0.00804457	0.00603343	0	0.0181003	0	0	0	0.00201114	0	0.00804457	0	0.00402228
Conlarium	0	0.0160891	0.00402228	0.014078	0.014078	0.00201114	0.00804457	0.00402228	0.00603343	0.0120669	0	0.0160891
Entrophospora	0.00804457	0.00603343	0.00603343	0.00201114	0	0.0100557	0	0.0160891	0	0	0	0.0120669
Triparticalcar	0	0	0.00201114	0	0.0160891	0	0	0	0	0	0	0
Mollisia	0	0	0	0	0	0	0	0	0	0.0160891	0.00603343	0
Corynascella	0.00804457	0.0100557	0.00804457	0.0100557	0.0160891	0.0100557	0.00603343	0.0160891	0.0100557	0.00603343	0.00603343	0
Gaeumannomyces	0	0.0100557	0.00402228	0.014078	0	0	0.00201114	0.00402228	0	0.0160891	0.00603343	0.00804457
Spiromyces	0	0	0	0	0	0.0160891	0	0.00804457	0	0	0	0
Cryptococcus	0.00201114	0.00603343	0.00201114	0.00603343	0	0.0100557	0.00402228	0.0160891	0	0.00402228	0.0120669	0.0120669
Pichia	0.0160891	0.00603343	0.00603343	0.0100557	0.0100557	0.0100557	0.00402228	0	0.00603343	0.0100557	0.00603343	0.00804457
Tausonia	0	0	0	0	0	0	0	0	0	0.0160891	0	0
Tetragoniomyces	0.00603343	0.014078	0.00201114	0.0100557	0	0.00402228	0	0.00402228	0	0.00804457	0	0.00402228
unidentified_Agaricomycetes_sp	0	0	0.00804457	0.014078	0.00603343	0.00603343	0	0.00201114	0.00603343	0.00402228	0.00402228	0.00804457
unidentified_Leotiomycetes_sp	0	0	0	0	0.00804457	0	0	0.00804457	0.0100557	0.014078	0.00402228	0.00201114
Lycogalopsis	0	0.00804457	0.00402228	0.00603343	0.00402228	0.00402228	0.014078	0	0.00201114	0.00402228	0.00804457	0
Tetraplosphaeria	0	0	0	0	0.00201114	0.0100557	0.00201114	0.014078	0	0	0.00603343	0.00603343
Sebacina	0	0	0	0	0	0	0.014078	0.00402228	0	0.014078	0	0
Fomitiporia	0	0.00603343	0.00201114	0	0.00201114	0.00201114	0	0.00804457	0	0.00603343	0.014078	0
Fuscoporia	0	0.00603343	0	0	0.00402228	0.00603343	0.00402228	0.00603343	0.00804457	0	0	0.014078
Gongronella	0	0	0	0	0	0	0	0	0	0	0	0.014078
Chytridium	0	0	0	0	0	0	0.014078	0.00201114	0	0	0	0
Krogia	0	0	0	0	0	0	0	0.014078	0	0	0	0
Athelia	0.00804457	0.00804457	0	0.00804457	0	0.00603343	0.00201114	0.00402228	0.00402228	0.0100557	0.00603343	0.014078
Scheffersomyces	0.00603343	0.00402228	0	0.00603343	0.00201114	0	0.00603343	0	0.014078	0.00804457	0	0.0100557
Clitocybe	0	0	0	0	0.014078	0	0	0	0.00603343	0	0	0
Rhodosporidiobolus	0	0.00603343	0.014078	0.00402228	0.00201114	0.00603343	0.0100557	0	0	0.00201114	0.00402228	0
Yuccamyces	0	0	0	0	0.00402228	0	0	0	0.00603343	0	0	0.0120669
Heterocephalacria	0	0	0	0	0	0	0.0120669	0.00603343	0	0.00804457	0.00402228	0
unidentified_Lobulomycetales_sp	0.0120669	0	0	0	0.00402228	0	0	0	0	0	0	0
Parasola	0	0.00603343	0.0100557	0	0.0120669	0	0	0	0	0	0	0
Endogone	0.0120669	0.00201114	0	0.00402228	0.00201114	0	0	0	0	0.00402228	0.00603343	0
Antealophiotrema	0	0	0	0	0.00603343	0	0.0120669	0.00201114	0	0	0	0.00603343
Schizothecium	0	0.00201114	0.00804457	0.0120669	0.00804457	0.00804457	0	0.00804457	0	0.00402228	0	0
Resinicium	0.00402228	0.00804457	0.00201114	0.00603343	0	0.00603343	0	0.00804457	0.00603343	0.0100557	0.0120669	0
Cladophialophora	0	0.00603343	0.0120669	0.00603343	0	0	0	0	0	0	0	0
Pleiocarpon	0	0	0	0	0	0	0	0	0	0	0.0120669	0
Helminthosporium	0	0.00603343	0.00201114	0.00402228	0.00603343	0	0.00402228	0.00402228	0	0.00603343	0	0.0120669
Heleococcum	0	0	0	0	0	0	0	0	0	0.0120669	0	0.00402228
Phallus	0	0	0.00603343	0.00804457	0	0.0120669	0	0.00201114	0.00603343	0	0	0.00201114
unidentified_GS02_sp	0	0	0	0.00201114	0.0120669	0.00603343	0.00201114	0.00603343	0.00201114	0.0100557	0.00603343	0.0100557
Physalacria	0.00804457	0.00804457	0	0.0120669	0.00804457	0.00402228	0	0.0120669	0.00402228	0.00804457	0.00201114	0.0120669
Lactarius	0	0	0	0.00603343	0	0	0	0	0.00804457	0	0	0.0120669
Myceliophthora	0	0.00804457	0	0.00603343	0.00603343	0.00603343	0.00804457	0	0.0100557	0	0	0.00603343
Phaeosphaeriopsis	0	0	0	0.00603343	0.00201114	0.00201114	0.00201114	0	0.00804457	0.0100557	0	0.00201114
Phoma	0.00603343	0.00804457	0.00201114	0	0.00402228	0	0	0.00603343	0.0100557	0.00402228	0.00603343	0
unidentified_Branch03_sp	0	0.00804457	0	0	0	0	0	0.00201114	0	0.00804457	0.00402228	0.0100557
Neobulgaria	0	0	0	0	0	0	0.0100557	0	0	0.00402228	0	0.00603343
Syncephalis	0	0.0100557	0	0	0	0.00201114	0	0	0	0.0100557	0	0
Botryosphaeria	0.00201114	0.00201114	0.0100557	0.00402228	0	0.00603343	0.00804457	0	0	0.00603343	0	0
Tumenectria	0	0	0.0100557	0	0	0	0	0	0	0	0.00603343	0
Rotiferophthora	0	0.00804457	0	0	0	0	0	0.00603343	0.00201114	0	0	0.0100557
f__Ceratostomataceae;g__unidentified	0	0	0.00402228	0	0	0	0.0100557	0.0100557	0.00201114	0.00402228	0	0.0100557
Circinaria	0.0100557	0.00201114	0.0100557	0.00804457	0.00402228	0	0.00201114	0.00603343	0	0	0	0
Boothiomyces	0	0.00402228	0	0	0	0.00201114	0.00804457	0	0.00603343	0.00201114	0	0.0100557
Monascus	0	0	0	0	0.0100557	0	0	0	0	0	0	0
f__Sebacinaceae;g__unidentified	0	0	0	0	0	0	0.00603343	0	0	0.0100557	0	0
Zygophlyctis	0.00201114	0	0	0.00603343	0.00201114	0.0100557	0	0.00201114	0	0.00201114	0.00603343	0
Uncobasidium	0	0	0	0	0	0	0	0.0100557	0	0	0	0
f__Clavicipitaceae;g__unidentified	0.0100557	0.00603343	0.00201114	0	0.00402228	0.00402228	0	0.00402228	0.00603343	0	0	0.00603343
f__Dipodascaceae;g__unidentified	0	0.00804457	0.00804457	0.00402228	0.0100557	0	0	0.00201114	0	0.00804457	0.00201114	0
Tolypocladium	0	0	0.00603343	0	0.00201114	0	0.0100557	0.00804457	0	0	0	0.0100557
Wojnowiciella	0	0.0100557	0	0	0	0	0	0	0	0	0.00804457	0
Aaosphaeria	0.00201114	0	0	0.00402228	0	0	0	0	0	0	0.0100557	0
Drepanopeziza	0	0	0	0	0	0	0	0	0.00603343	0	0	0.0100557
Cetrariella	0	0	0	0	0	0.0100557	0	0.00603343	0	0	0	0
Dactylaria	0	0	0	0	0	0	0	0.0100557	0	0	0	0
Corticium	0	0	0	0.00201114	0	0	0	0	0.0100557	0	0	0
f__Stachybotryaceae;g__unidentified	0.00603343	0.0100557	0	0	0	0	0.00603343	0.00603343	0.00402228	0	0.00603343	0.0100557
Boeremia	0	0	0.00603343	0	0	0.0100557	0	0	0	0	0	0.00603343
Pyxidiophora	0	0	0.00402228	0.00201114	0.00402228	0	0	0	0	0	0	0.0100557
Scytinostromella	0	0.0100557	0.00402228	0	0	0	0.00201114	0	0	0.00603343	0	0.00603343
Coprinopsis	0	0	0.00603343	0.00603343	0	0.00402228	0.00603343	0	0	0.0100557	0.00201114	0
Chrysocorona	0	0.00201114	0	0.00603343	0.00804457	0	0	0.00402228	0.00201114	0	0.00402228	0.0100557
Arthrinium	0	0.00402228	0.00402228	0.00402228	0	0.00603343	0	0	0.0100557	0.0100557	0	0.00603343
Kernia	0.00804457	0	0.00201114	0	0	0	0.00603343	0	0.00402228	0	0.0100557	0
unidentified_GS08_sp	0	0	0	0.00804457	0	0.00603343	0.00804457	0.0100557	0	0.00201114	0	0.00603343
unidentified_Cystobasidiomycetes_sp	0.0100557	0.00603343	0	0	0	0	0	0	0	0	0	0
Leptosphaerulina	0	0	0.00402228	0	0	0	0	0	0	0.0100557	0	0.00402228
Paraphaeosphaeria	0.0100557	0	0	0.00201114	0	0	0	0	0	0.00603343	0.00603343	0.00603343
Xylaria	0.00804457	0.00201114	0	0.00402228	0	0.0100557	0.00603343	0.00603343	0.00402228	0.00402228	0	0.0100557
Stereocaulon	0.00804457	0	0	0.00402228	0	0.00402228	0	0.0100557	0.00603343	0.00603343	0.00201114	0.00603343
Erysiphe	0	0	0.00603343	0	0.00201114	0.00804457	0.00603343	0	0	0	0	0.00603343
Stilbella	0.00402228	0.00804457	0	0.00201114	0	0.00201114	0	0	0	0	0	0
Monacrosporium	0.00402228	0.00603343	0	0.00201114	0	0	0.00201114	0.00603343	0	0.00402228	0.00804457	0
Scytinostroma	0	0	0	0	0	0.00603343	0	0.00804457	0	0	0.00201114	0.00603343
Monosporascus	0	0	0	0	0	0.00804457	0	0	0	0	0	0
Hortaea	0	0	0	0	0.00804457	0	0	0	0	0	0	0.00402228
Paracremonium	0	0	0	0.00804457	0	0	0	0.00201114	0	0.00402228	0	0.00603343
Cistella	0	0.00402228	0	0	0	0	0	0	0.00804457	0	0.00804457	0.00603343
Exserohilum	0	0	0.00804457	0	0	0	0	0	0	0	0	0
Skyttea	0	0	0	0	0	0.00804457	0	0	0	0	0	0
Saitozyma	0.00804457	0	0	0	0	0	0	0	0	0	0	0
Aureobasidium	0	0	0	0	0.00402228	0	0	0	0	0	0	0.00804457
Chaenothecopsis	0	0.00201114	0	0	0	0	0.00804457	0.00201114	0	0	0.00402228	0
Cutaneotrichosporon	0	0	0.00402228	0	0	0	0	0.00804457	0	0	0	0.00402228
Fenestella	0.00201114	0	0	0	0	0	0	0.00603343	0.00603343	0	0.00804457	0
Cortinarius	0	0	0	0	0	0	0	0.00804457	0	0	0	0
Pilidium	0	0	0	0	0	0	0	0	0	0	0.00804457	0
Anixiopsis	0	0.00804457	0	0	0	0	0	0	0	0	0	0
Occultifur	0.00603343	0	0.00201114	0.00804457	0	0	0	0.00804457	0	0.00603343	0	0.00804457
Smittium	0	0	0	0	0	0	0	0	0	0	0.00804457	0
Acaulopage	0	0.00804457	0	0	0	0	0	0	0	0	0.00201114	0.00603343
Parascedosporium	0	0	0.00804457	0	0.00201114	0	0	0	0	0	0	0
Orphella	0	0	0	0	0	0	0	0	0.00804457	0.00201114	0	0.00201114
Paecilomyces	0.00402228	0	0	0	0.00402228	0	0	0.00804457	0	0	0	0
Auricularia	0	0	0	0.00603343	0	0.00201114	0.00603343	0	0	0	0	0.00804457
Leptosphaeria	0	0.00603343	0.00804457	0.00201114	0	0	0.00201114	0.00402228	0	0	0	0
Udeniomyces	0	0	0.00804457	0	0	0.00603343	0	0	0	0	0	0
Golovinomyces	0.00603343	0	0.00201114	0	0	0	0	0.00603343	0.00804457	0.00603343	0	0
Pseudobensingtonia	0	0	0	0	0	0.00201114	0	0	0	0	0.00804457	0.00402228
Neocosmospora	0.00603343	0	0.00201114	0	0	0.00804457	0.00603343	0	0	0	0	0
Stachylidium	0	0.00603343	0	0	0	0.00402228	0	0	0	0	0	0.00804457
Isthmolongispora	0	0	0	0	0.00804457	0.00603343	0	0	0	0	0	0.00603343
Plectania	0	0	0	0	0.00603343	0	0.00402228	0	0.00804457	0	0	0
Torula	0	0	0.00201114	0.00201114	0	0	0.00804457	0.00603343	0	0	0	0
Stachybotrys	0	0	0	0.00603343	0.00201114	0	0	0.00201114	0.00804457	0	0	0
Hysterium	0	0.00201114	0	0.00603343	0	0.00804457	0.00402228	0.00804457	0	0	0.00804457	0.00603343
Arthrographis	0	0	0	0	0	0	0	0	0.00804457	0	0	0.00201114
Bambusicola	0	0	0	0.00804457	0	0	0	0	0	0	0	0
Pleurotheciella	0	0	0.00804457	0	0	0	0.00603343	0	0.00402228	0.00201114	0	0.00201114
Leucosporidium	0	0	0.00201114	0	0.00804457	0	0	0	0	0	0	0.00603343
unidentified_Polyporales_sp	0.00201114	0	0.00603343	0	0.00201114	0.00804457	0	0	0	0	0	0
Diaporthe	0	0	0	0	0.00804457	0	0	0	0	0	0.00402228	0
unidentified_Onygenales_sp	0.00603343	0	0	0	0	0	0.00201114	0	0	0	0.00804457	0
Xeromyces	0.00804457	0	0.00402228	0	0	0.00603343	0	0	0.00402228	0	0	0
f__Psathyrellaceae;g__unidentified	0	0	0	0	0	0	0	0.00603343	0	0	0	0.00804457
Entyloma	0.00804457	0	0	0	0	0	0	0	0	0	0.00603343	0
Cephalotrichiella	0	0.00201114	0.00804457	0	0	0.00402228	0	0	0	0.00402228	0	0
unidentified_Agaricales_sp	0	0.00804457	0	0	0	0	0	0	0	0	0	0
Ophiocordyceps	0	0	0	0	0.00804457	0	0	0	0	0	0.00402228	0
Lopadostoma	0.00603343	0	0	0	0.00804457	0.00201114	0	0	0	0.00201114	0.00603343	0
Dominikia	0	0	0	0	0.00804457	0	0	0	0	0.00201114	0.00201114	0
Ganoderma	0	0.00402228	0	0	0	0	0	0	0	0.00804457	0.00603343	0
Cyberlindnera	0	0.00402228	0.00402228	0	0	0.00402228	0	0	0.00804457	0	0.00603343	0.00201114
Myxospora	0	0	0	0	0	0	0	0.00804457	0	0	0	0
Chaetosphaeria	0	0	0	0	0	0	0.00804457	0	0	0	0	0
Microdochium	0	0	0	0.00804457	0	0	0	0	0	0	0	0
Hygrocybe	0	0	0.00603343	0.00402228	0	0.00402228	0	0	0	0.00201114	0	0
Pleonectria	0	0	0	0	0	0	0	0	0	0	0	0.00603343
f__Helotiaceae;g__unidentified	0.00603343	0	0	0	0	0	0	0	0.00603343	0	0	0.00402228
Xenoacremonium	0	0.00201114	0	0	0	0	0	0	0	0.00402228	0.00201114	0.00603343
Boletus	0	0.00201114	0	0	0.00603343	0	0	0	0	0	0	0
Pleomonodictys	0	0	0	0	0.00603343	0	0	0	0.00402228	0	0	0
Protocreopsis	0	0	0	0.00603343	0	0	0	0	0	0	0	0.00603343
Thamnostylum	0.00402228	0.00201114	0	0	0	0	0	0.00603343	0	0	0	0
Archaeospora	0	0	0	0	0	0	0	0	0	0.00201114	0	0.00603343
unidentified_Archaeosporales_sp	0	0	0	0	0	0	0	0	0.00603343	0	0	0.00603343
Radulidium	0	0.00603343	0	0	0	0	0	0	0	0	0	0
Cylindrotrichum	0	0	0	0	0	0	0.00201114	0.00603343	0	0	0	0
Gloeocantharellus	0	0	0	0	0	0	0	0.00603343	0	0	0	0
unidentified_GS21_sp	0.00603343	0	0	0	0	0	0	0	0	0	0	0
Neonectria	0	0	0	0.00603343	0	0.00402228	0	0	0	0	0	0
Haglerozyma	0	0	0	0	0	0	0	0	0.00603343	0	0	0
Thelonectria	0	0.00603343	0	0	0	0	0.00603343	0.00201114	0.00402228	0	0.00603343	0
Gloeophyllum	0.00402228	0	0.00603343	0	0	0.00402228	0	0	0	0	0	0
Terfezia	0	0.00603343	0	0	0	0	0	0	0	0	0	0.00603343
Batrachochytrium	0.00603343	0	0	0	0	0	0	0.00201114	0	0	0.00201114	0
Pteridiospora	0	0	0	0	0	0	0	0.00603343	0	0	0	0
Pleurocatena	0	0	0.00603343	0.00201114	0	0	0	0	0	0	0	0
Pseudotomentella	0	0.00402228	0	0	0	0	0	0.00201114	0.00603343	0.00603343	0	0.00201114
Moleospora	0	0.00402228	0	0.00603343	0	0.00201114	0	0	0	0	0	0
f__Trichosporonaceae;g__unidentified	0	0	0	0.00603343	0	0	0	0	0	0.00402228	0	0
Dendriscosticta	0	0	0	0.00603343	0	0	0	0	0	0	0	0
Curvibasidium	0.00201114	0.00603343	0	0	0	0	0	0	0	0	0	0
Danielozyma	0	0	0	0	0	0	0	0	0	0	0	0.00603343
Gibellulopsis	0	0	0.00603343	0.00201114	0	0	0	0	0	0	0	0
Dendryphion	0.00603343	0	0	0	0	0	0	0	0	0	0	0
Stagonosporopsis	0.00603343	0	0	0	0	0	0	0.00402228	0	0	0	0.00603343
Stylopage	0	0	0.00603343	0	0.00201114	0.00402228	0	0	0.00603343	0	0.00603343	0
Acrostalagmus	0	0	0	0	0.00603343	0	0	0	0	0	0	0
Drechmeria	0	0.00402228	0	0	0	0	0	0.00603343	0	0	0	0
Drechslera	0	0	0	0	0.00201114	0	0	0	0	0	0.00603343	0.00201114
Pithoascus	0	0	0	0	0.00603343	0	0	0.00402228	0.00402228	0	0	0
unidentified_Tremellomycetes_sp	0	0	0	0.00603343	0	0	0	0	0.00201114	0	0.00603343	0.00201114
Phyllopsora	0	0	0	0	0	0	0	0	0	0	0.00603343	0
Aplosporella	0	0	0	0	0	0	0.00201114	0.00603343	0	0	0.00201114	0
Kodamaea	0	0	0	0	0	0	0	0	0	0	0.00603343	0
unidentified_GS10_sp	0	0	0	0	0	0	0	0.00603343	0	0	0	0.00201114
Geomyces	0.00603343	0	0	0	0.00603343	0.00201114	0	0.00603343	0	0	0	0
f__Classiculaceae;g__unidentified	0	0	0	0	0.00603343	0	0	0	0	0	0	0
f__Acaulosporaceae;g__unidentified	0	0	0.00603343	0.00201114	0	0.00201114	0	0	0	0	0.00201114	0
Rhizophydium	0	0	0	0	0	0.00603343	0	0.00201114	0.00603343	0	0	0
Neohelicomyces	0	0.00603343	0	0.00402228	0	0	0	0	0	0	0	0
Synchytrium	0.00201114	0	0	0	0	0	0.00603343	0	0	0	0	0
Wallemia	0	0.00603343	0	0	0	0.00402228	0.00402228	0	0	0	0	0
Oehlia	0.00603343	0	0	0	0.00201114	0	0	0	0.00402228	0	0	0.00402228
Ambrosiella	0	0	0	0.00402228	0	0	0.00603343	0.00201114	0.00201114	0	0	0
Parastagonospora	0	0	0	0	0	0	0	0	0	0	0	0.00603343
Pseudocosmospora	0	0	0	0.00402228	0	0.00603343	0	0.00201114	0	0	0	0
unidentified_Agaricomycotina	0	0	0	0	0	0	0	0	0	0	0	0.00603343
Helicascus	0	0	0	0.00402228	0.00603343	0	0	0	0	0	0	0
Waitea	0	0.00603343	0	0.00201114	0	0	0	0	0	0	0.00402228	0.00603343
unidentified_GS24_sp	0	0	0	0	0	0	0	0.00402228	0.00603343	0	0	0.00201114
Ascotricha	0	0	0	0	0	0	0	0.00603343	0	0	0	0
Phomatospora	0.00603343	0	0	0	0	0	0	0	0	0	0	0
Golubevia	0	0	0	0	0.00402228	0	0	0	0	0	0	0.00603343
Lineolata	0	0	0	0	0	0	0	0.00603343	0	0	0	0
Tylospora	0	0.00603343	0	0	0.00603343	0.00201114	0	0	0	0	0	0
Scytinopogon	0	0	0	0	0	0	0	0	0.00201114	0	0.00603343	0.00402228
Calogaya	0	0	0	0	0	0	0	0.00603343	0	0	0	0
Atractium	0	0.00201114	0	0.00603343	0	0.00402228	0	0.00402228	0.00201114	0.00201114	0.00201114	0
Russula	0.00603343	0	0	0	0	0	0	0.00603343	0	0.00603343	0	0
Kockovaella	0	0	0	0	0	0	0	0	0	0	0	0.00603343
Leucosphaerina	0	0	0.00603343	0	0.00402228	0	0	0	0	0	0	0
Pirottaea	0	0	0	0	0	0	0	0	0	0	0	0.00603343
Neohendersonia	0	0.00603343	0	0	0	0	0	0	0	0	0	0
Gymnopus	0.00603343	0.00402228	0	0	0	0	0	0	0.00201114	0	0	0
Anthostomella	0	0	0	0.00603343	0.00603343	0	0	0.00402228	0	0	0	0
f__Sordariaceae;g__unidentified	0	0	0	0	0	0.00402228	0	0	0	0.00603343	0	0
Codinaeopsis	0	0.00201114	0	0	0	0	0	0	0	0	0	0.00603343
f__Microbotryaceae;g__unidentified	0	0.00402228	0	0	0	0.00603343	0	0	0	0	0	0.00603343
Peniophorella	0	0	0.00603343	0	0	0	0	0	0	0	0	0
f__Aspergillaceae;g__unidentified	0	0	0.00603343	0	0	0	0	0	0	0	0.00402228	0
Pleurotus	0	0	0	0	0	0	0	0	0	0	0.00603343	0
Acaulospora	0	0	0	0	0	0	0	0	0.00603343	0	0.00603343	0.00402228
unidentified_Sebacinales_sp	0	0	0.00201114	0	0	0.00603343	0	0	0	0	0	0
Holtermanniella	0	0	0	0.00402228	0.00603343	0	0	0	0	0.00201114	0	0
Natantispora	0	0	0.00603343	0.00603343	0.00603343	0	0	0.00201114	0.00201114	0	0	0
Trechispora	0	0	0	0	0	0	0	0	0	0.00603343	0	0
f__Halosphaeriaceae;g__unidentified	0	0	0	0	0	0.00201114	0.00201114	0	0.00603343	0	0	0
Lophotrichus	0.00402228	0	0	0	0	0.00603343	0	0	0	0	0	0
Culicinomyces	0	0	0	0	0	0	0	0	0.00603343	0	0	0
Udeniozyma	0	0	0	0	0	0	0	0	0.00603343	0	0	0
f__Tulasnellaceae;g__unidentified	0	0	0	0	0	0	0.00603343	0	0	0	0	0
Phialophora	0	0	0	0	0.00603343	0	0	0	0	0	0	0
Peroneutypa	0	0	0	0.00201114	0.00603343	0.00402228	0	0	0	0.00402228	0	0
Setomelanomma	0	0	0	0	0	0	0	0	0	0.00201114	0	0.00603343
Amyloporia	0	0	0	0	0	0	0	0	0.00402228	0	0.00201114	0
Piedraia	0	0	0	0	0	0	0	0	0.00402228	0	0	0
Fusicoccum	0	0.00402228	0	0	0	0	0	0	0	0	0	0
Phyllachora	0	0	0	0	0	0	0	0.00402228	0	0	0	0
Septofusidium	0	0	0.00201114	0.00201114	0	0.00402228	0	0	0	0	0	0.00201114
Gliophorus	0	0	0	0	0	0	0	0	0	0.00402228	0	0
Paludomyces	0	0	0	0	0	0	0.00402228	0	0	0	0	0
Rhodotorula	0	0	0	0	0.00402228	0	0	0	0	0	0	0
Angulomyces	0	0.00402228	0	0	0	0	0	0	0	0	0	0
Lectera	0	0	0	0.00201114	0.00402228	0	0	0.00201114	0.00402228	0	0	0
Malbranchea	0	0	0	0	0	0.00402228	0	0	0	0	0	0
unidentified_Glomeromycota_sp	0	0	0	0	0	0	0	0	0.00402228	0	0	0.00201114
Monodictys	0	0	0	0	0	0	0	0.00402228	0	0	0	0
Acrocalymma	0	0	0	0.00402228	0	0	0	0	0	0	0	0
Betamyces	0	0	0	0.00402228	0	0	0	0	0.00201114	0	0	0.00402228
Microsphaeropsis	0	0	0	0	0	0.00402228	0	0	0	0	0	0
unidentified_Eurotiomycetes_sp	0.00402228	0	0	0	0.00402228	0	0	0	0	0	0	0.00201114
unidentified_Leucosporidiales_sp	0	0	0	0	0	0	0	0	0.00402228	0	0	0
Aliquandostipite	0	0	0	0	0	0.00402228	0	0	0	0	0	0
f__Eremomycetaceae;g__unidentified	0	0	0	0.00201114	0.00201114	0	0	0	0	0.00402228	0	0
Myrmecridium	0	0	0.00402228	0	0	0	0	0	0	0	0	0
Hapsidospora	0	0	0.00201114	0	0	0	0.00402228	0	0	0	0	0
unidentified_GS12_sp	0	0	0	0	0	0	0.00201114	0	0	0.00201114	0.00402228	0
Mycoleptodiscus	0.00402228	0	0	0	0	0	0	0.00201114	0	0	0	0
Rhytidhysteron	0	0	0	0.00402228	0	0	0	0	0	0	0	0
Piskurozyma	0	0	0	0	0	0	0	0	0	0	0	0.00402228
Sclerophora	0	0	0	0	0	0	0	0	0	0.00402228	0	0
f__Mucoraceae;g__unidentified	0	0	0	0	0	0	0	0.00402228	0	0	0	0
Staphylotrichum	0	0	0.00402228	0	0	0	0	0	0	0	0	0
Scleroramularia	0	0	0.00201114	0.00402228	0	0	0	0	0	0	0	0
Ruinenia	0	0	0	0	0	0	0	0	0	0.00402228	0	0
Lasiodiplodia	0	0	0	0.00402228	0	0	0	0	0	0	0	0
Bachmanniomyces	0.00402228	0	0	0	0	0	0	0	0	0	0	0
Verticillium	0.00402228	0	0	0	0	0	0	0	0	0	0	0
Calyptella	0	0	0	0	0	0	0.00201114	0.00402228	0	0	0	0
Dactylellina	0	0	0	0.00402228	0	0	0	0	0	0	0	0
Heterogastridium	0.00402228	0	0	0.00402228	0	0	0.00402228	0	0	0	0	0
Didymocyrtis	0	0	0	0	0	0	0	0	0.00402228	0	0	0
Tricholoma	0	0	0.00402228	0	0	0	0	0	0	0.00201114	0	0
Powellomyces	0.00402228	0	0	0	0	0	0	0	0	0	0	0
Cumuliphoma	0	0	0	0	0	0	0.00402228	0	0	0.00201114	0	0
Hygrophorus	0.00402228	0	0	0.00201114	0.00201114	0	0	0	0	0	0.00402228	0
f__Sympoventuriaceae;g__unidentified	0	0	0	0	0	0	0	0	0	0.00402228	0	0
Camarophyllopsis	0	0	0.00402228	0	0	0	0	0	0	0	0	0
Scutellinia	0	0	0	0	0	0	0	0	0	0.00402228	0	0
Pleospora	0	0	0	0	0	0	0.00402228	0	0	0	0	0.00402228
Imaia	0	0	0	0	0	0	0.00402228	0	0	0	0	0
Tremateia	0	0.00201114	0	0	0	0.00402228	0	0	0	0	0	0
Hypoxylon	0	0.00402228	0	0	0	0	0	0	0	0	0	0
Aniptodera	0.00201114	0.00201114	0	0.00402228	0.00201114	0.00201114	0	0	0.00402228	0	0	0
Sarcoscypha	0	0	0	0	0	0	0	0.00402228	0	0	0	0
unidentified_Monoblepharidomycetes_sp	0	0	0	0	0	0	0	0	0	0.00402228	0	0
Lentinellus	0	0	0	0	0.00402228	0	0	0	0	0	0	0
f__Claroideoglomeraceae;g__unidentified	0	0	0.00402228	0	0	0	0	0	0	0	0	0
Chaetothyrina	0	0	0.00201114	0	0	0	0	0	0	0.00402228	0.00402228	0.00201114
Pycnoporellus	0	0	0	0	0	0	0.00402228	0	0	0	0	0
Dendrographa	0	0	0	0	0	0	0.00402228	0	0	0	0	0
unidentified_Microthyriales_sp	0	0	0.00402228	0	0	0	0	0	0	0	0	0
Soloacrosporiella	0	0	0	0	0	0.00402228	0	0	0	0	0	0
Subulicystidium	0	0.00402228	0	0	0	0	0	0	0	0.00402228	0	0
Harposporium	0.00402228	0	0	0	0	0	0	0	0	0	0	0
unidentified_Trichosporonales_sp	0	0	0	0	0	0	0	0	0.00402228	0	0	0.00201114
Macroconia	0	0	0.00402228	0	0	0	0	0	0	0	0	0.00201114
Panaeolina	0	0	0.00201114	0	0.00402228	0	0	0	0	0	0	0
Derxomyces	0	0	0	0	0	0	0	0.00402228	0	0	0	0
Pseudopyricularia	0	0.00201114	0	0	0	0	0	0	0	0	0.00402228	0
Phaeopoacea	0	0	0.00402228	0	0	0	0	0	0	0	0	0
Geotrichum	0	0.00402228	0	0.00201114	0.00402228	0	0	0.00402228	0	0	0	0.00402228
Arachnomyces	0	0	0	0.00402228	0	0	0	0	0	0	0	0
unidentified_Xylariales_sp	0	0	0	0	0	0	0	0	0	0.00402228	0	0
Rickia	0	0.00201114	0	0	0	0.00402228	0	0	0	0	0	0
Kurtzmanomyces	0	0	0	0	0	0	0.00402228	0	0	0	0	0
Monilinia	0.00402228	0	0	0	0	0	0	0	0	0	0	0
Podosphaera	0	0	0	0	0	0	0	0	0.00201114	0.00402228	0	0
Aquamyces	0	0	0	0	0	0	0	0	0	0	0.00402228	0
Hyaloscypha	0	0	0	0	0.00402228	0	0	0.00402228	0	0	0	0
Starmerella	0	0	0	0	0	0	0	0.00402228	0	0	0	0
Aphanoascus	0.00402228	0	0	0	0	0	0	0	0	0	0	0
Antrodia	0	0	0	0	0	0	0	0.00402228	0	0	0	0
Mycosphaerella	0	0	0.00201114	0.00402228	0.00201114	0	0	0	0	0	0	0
Phellodon	0	0	0	0	0	0	0	0.00402228	0	0	0	0.00402228
Chytriomyces	0	0	0	0	0	0	0	0	0	0.00402228	0	0
Papulaspora	0	0	0	0	0	0	0.00402228	0	0	0	0	0
Ascoidea	0	0	0	0	0	0	0	0	0.00201114	0	0	0
f__Sporocadaceae;g__unidentified	0	0	0	0	0	0	0	0.00201114	0	0	0	0
Leucocoprinus	0	0	0	0	0	0	0	0.00201114	0	0	0	0
Arthroderma	0.00201114	0	0	0	0	0	0	0	0	0	0	0
Savoryella	0	0.00201114	0	0	0	0	0	0	0	0	0	0
Rhizoscyphus	0.00201114	0	0	0	0	0	0	0	0	0	0	0
Pseudoteratosphaeria	0	0	0	0	0	0	0	0.00201114	0	0	0	0
Bannozyma	0	0	0	0	0	0	0	0.00201114	0	0	0	0
Biappendiculispora	0	0.00201114	0	0	0	0	0	0	0.00201114	0	0	0
Blumeriella	0	0	0	0	0	0	0	0.00201114	0	0	0	0
Scytalidium	0	0	0	0	0	0	0	0	0	0.00201114	0	0
Nectria	0	0	0	0	0	0	0	0	0	0	0	0.00201114
Elaphomyces	0	0	0	0	0	0	0	0	0	0.00201114	0	0
Nemania	0	0	0	0	0	0	0.00201114	0	0	0	0	0
f__Chytridiaceae;g__unidentified	0	0	0	0	0	0	0	0.00201114	0	0	0	0
Magnusiomyces	0	0	0	0	0	0	0	0	0	0	0	0.00201114
Calcarisporiella	0	0	0	0	0	0	0.00201114	0	0	0	0	0
Gerhardtia	0	0	0	0	0	0	0	0	0	0.00201114	0	0
Lacazia	0	0	0	0	0	0	0	0.00201114	0	0	0	0
Shrungabeeja	0	0	0.00201114	0	0	0	0	0	0	0	0	0
f__Pyronemataceae;g__unidentified	0	0	0	0	0	0	0	0	0	0.00201114	0	0
Morchella	0.00201114	0	0	0	0	0	0	0	0.00201114	0	0	0
Hyalorbilia	0	0	0.00201114	0.00201114	0	0	0	0	0	0	0	0
f__Synchytriaceae;g__unidentified	0	0	0.00201114	0	0	0	0	0	0	0	0	0
unidentified_Eurotiales_sp	0	0	0	0	0	0	0	0	0	0.00201114	0	0
Crocicreas	0.00201114	0	0	0.00201114	0	0	0	0	0	0	0	0
Setophaeosphaeria	0	0	0	0.00201114	0	0	0	0	0	0	0	0
Gymnoascus	0	0	0	0	0	0	0	0	0	0.00201114	0	0
Parasympodiella	0	0	0	0	0	0	0	0	0	0	0.00201114	0
Tilletia	0	0	0	0	0	0	0	0	0.00201114	0	0	0
unidentified_Cystobasidiales_sp	0	0	0	0	0	0	0	0	0	0.00201114	0	0
unidentified_Mucorales_sp	0	0	0	0.00201114	0	0	0	0	0	0	0	0.00201114
Monoblepharis	0	0	0	0	0	0	0	0.00201114	0	0	0	0.00201114
Strossmayeria	0	0	0	0	0	0.00201114	0	0	0	0	0	0
Lasiobolidium	0	0	0	0	0	0	0	0	0.00201114	0	0	0
Campylocarpon	0	0	0	0	0	0.00201114	0	0	0	0	0	0
Dictyosporella	0	0.00201114	0	0	0	0	0	0	0	0	0	0
Marasmius	0	0	0.00201114	0	0	0	0	0	0	0	0	0
Hasegawazyma	0	0	0	0	0	0	0	0	0	0	0.00201114	0
Ustilago	0	0	0.00201114	0	0	0	0	0	0	0	0	0
Trichothecium	0	0.00201114	0	0	0	0	0	0	0	0	0	0
Xenasma	0.00201114	0	0	0	0	0	0	0	0	0	0	0
Scutellospora	0	0	0	0	0	0	0	0	0	0	0	0
Phaeotremella	0	0	0	0	0	0	0	0	0	0	0	0
Leptobacillium	0	0	0	0	0	0	0	0	0	0	0	0
Gyalectaria	0	0	0	0	0	0	0	0	0	0	0	0
Paraconiothyrium	0	0	0	0	0	0	0	0	0	0	0	0
Neottiosporina	0	0	0	0	0	0	0	0	0	0	0	0
Coniothyrium	0	0	0	0	0	0	0	0	0	0	0	0
Helicoon	0	0	0	0	0	0	0	0	0	0	0	0
Apoharknessia	0	0	0	0	0	0	0	0	0	0	0	0
Exobasidium	0	0	0	0	0	0	0	0	0	0	0	0
Godronia	0	0	0	0	0	0	0	0	0	0	0	0
Wickerhamomyces	0	0	0	0	0	0	0	0	0	0	0	0
Paraphelidium	0	0	0	0	0	0	0	0	0	0	0	0
Issatchenkia	0	0	0	0	0	0	0	0	0	0	0	0
f__Trichocomaceae;g__unidentified	0	0	0	0	0	0	0	0	0	0	0	0
Metschnikowia	0	0	0	0	0	0	0	0	0	0	0	0
unidentified_GS07_sp	0	0	0	0	0	0	0	0	0	0	0	0
Tremella	0	0	0	0	0	0	0	0	0	0	0	0
Pezicula	0	0	0	0	0	0	0	0	0	0	0	0
Ochrocladosporium	0	0	0	0	0	0	0	0	0	0	0	0
Anthracobia	0	0	0	0	0	0	0	0	0	0	0	0
Pseudocercospora	0	0	0	0	0	0	0	0	0	0	0	0
Tylopilus	0	0	0	0	0	0	0	0	0	0	0	0
Gjaerumia	0	0	0	0	0	0	0	0	0	0	0	0
Trichosphaerella	0	0	0	0	0	0	0	0	0	0	0	0

## Sheet: Table S7
Table S7. The detail information for soil environmental factors
Groups	Healthy						Diseased
Sample	Healthy_1	Healthy_2	Healthy_3	Healthy_4	Healthy_5	Healthy_6	Diseased_1	Diseased_2	Diseased_3	Diseased_4	Diseased_5	Diseased_6
CEC (cmol(+)/kg)	17.217	17.333	16.045	15.217	14.905	16.48	15.091	14.735	15.039	14.234	13.624	13.78
OM (g/kg)	36.522	34.562	35.849	35.191	35.176	32.573	32.45	32.272	31.345	31.166	30.525	32.729
pH	6.625	6.702	6.933	6.428	6.619	6.567	6.215	5.692	6.023	5.918	5.016	5.711
TN(g/kg)	1.981	2.062	2.07	1.893	2.101	1.956	2.127	2.01	1.88	1.879	1.803	1.952
TP(g/kg)	0.824	0.818	0.797	0.779	0.815	0.808	0.865	0.848	0.799	0.787	0.808	0.781
TK(g/kg)	12.677	13.918	12.919	14.326	13.222	12.4	12.808	13.48	11.812	13.174	11.74	12.877
AN (mg/kg)	215.536	207.619	212.883	194.388	198.1	181.676	185.291	175.641	178.945	187.622	189.846	192.369
AP (mg/kg)	76.25	69.348	71.332	72.256	69.395	70.441	67.705	65.53	66.737	70.76	65.297	65.423
AK (mg/kg)	167.702	185.986	162.937	175.754	179.636	171.385	147.042	134.857	170.166	127.921	158.962	153.417
DI	0	0	0	0	0	0	23.301	18.821	19.502	44.311	45.802	50.213
IR（%）	0	0	0	0	0	0	32.58	33.33	32.5	55.42	57.42	56.92
Notes: CEC-Cation exchange capacity; OM-Organic matter; TN-Total nitrogen; TP-Total phosphorus; TK-Total potassium; AN-Available nitrogen; AP-Available phosphorus; AK-Available potassium; DI-Disease index; IR-Incidence rate.

## Sheet: TableS8
Table S8 Topological properties of the rhizosphere microbiome associated networks of healthy and root rot diseased plants of Ligusticum chuanxiong.
Network metrics	Bacteria in healthy	Bacteria in diseased	Fungi in healthy	Fungi in diseased
Nodes	96	81	95	96
Eges	4560	3240	3233	4556
Average degree	20.8333	6.88889	7.36842	8.9375
Average path length	3.16396	3.69492	5.39969	4.72337
Average clustering coefficient	0.716018	0.47781	0.501441	0.625509
Modularity	0.485985	0.417948	0.556571	0.536856
